# Supplementary material for: Social media sharing of low-quality news sources by political elites
Source: PNAS Nexus. 2022 Sep 22;1(4):pgac186. doi: 10.1093/pnasnexus/pgac186 (PMC7613815; doi:10.1093/pnasnexus/pgac186)
Supplement: pgac186_Supplemental_Files [file pgac186_supplemental_files.zip]

Archive with 10 entries (10 files):
- PNASNEXUS-PNASNEXUS-2022-00579-T-s10.bib
- PNASNEXUS-PNASNEXUS-2022-00579-T-s01.pdf
- PNASNEXUS-PNASNEXUS-2022-00579-T-s02.bib
- PNASNEXUS-PNASNEXUS-2022-00579-T-s03.bst
- PNASNEXUS-PNASNEXUS-2022-00579-T-s04.cls
- PNASNEXUS-PNASNEXUS-2022-00579-T-s05.sty
- PNASNEXUS-PNASNEXUS-2022-00579-T-s06.sty
- PNASNEXUS-PNASNEXUS-2022-00579-T-s07.sty
- PNASNEXUS-PNASNEXUS-2022-00579-T-s08.sty
- PNASNEXUS-PNASNEXUS-2022-00579-T-s09.bbl
