# Supplementary material for: Social media sharing of low-quality news sources by political elites
Source: PNAS Nexus. 2022 Sep 22;1(4):pgac186. doi: 10.1093/pnasnexus/pgac186 (PMC7613815; doi:10.1093/pnasnexus/pgac186)
Supplement: pgac186_Supplemental_Files [file pgac186_supplemental_files.zip › PNASNEXUS-PNASNEXUS-2022-00579-T-s10.bib]

% Encoding: UTF-8
@STRING{aij = {Artificial Intelligence}}

@STRING{annrevpsy = {Annual Review of Psychology}}

@STRING{bbs = {Behavioral and Brain Sciences}}

@STRING{bc = {Biological Cybernetics}}

@STRING{cogpsych = {Cognitive Psychology}}

@STRING{cvpr = {Proc. IEEE Conference on Computer Vision and Pattern Recognition}}

@STRING{devpsych = {Developmental Psychology}}

@STRING{ijcai = {Proceedings of the International Joint Conference on Artificial Intelligence}}

@STRING{jepgen = {Journal of Experimental Psychology: General}}

@STRING{jmathpsych = {Journal of Mathematical Psychology}}

@STRING{ml = {Machine Learning}}

@STRING{nc = {Neural Computation}}

@STRING{nips = {Advances in Neural Information Processing Systems}}

@STRING{pami = {IEEE Pat. Anal. Mach. Intell.}}

@STRING{proccogsci = {Proceedings of the Annual Meeting of the Cognitive Science Society}}

@STRING{procieee = {Proceedings of the IEEE}}

@STRING{psybullrev = {Psychonomic Bulletin \& Review}}

@STRING{psyrev = {Psychological Review}}

@STRING{psysci = {Psychological Science}}

@STRING{tics = {Trends in Cognitive Science}}

@ARTICLE{Lewis13a,
  author = {Lewis, Nicholas},
  title = {An Objective {B}ayesian Improved Approach for Applying Optimal Fingerprint
	Techniques to Estimate Climate Sensitivity},
  journal = {Journal of Climate},
  year = {2013},
  volume = {26},
  pages = {7414--7429},
  abstract = {AbstractA detailed reanalysis is presented of a ?Bayesian? climate
	parameter study (as exemplified by Forest et al.) that estimates
	climate sensitivity (ECS) jointly with effective ocean diffusivity
	and aerosol forcing, using optimal fingerprints to compare multidecadal
	observations with simulations by the Massachusetts Institute of Technology
	2D climate model at varying settings of the three climate parameters.
	Use of improved methodology primarily accounts for the 90% confidence
	bounds for ECS reducing from 2.1?8.9 K to 2.0?3.6 K. The revised
	methodology uses Bayes's theorem to derive a probability density
	function (PDF) for the whitened (made independent using an optimal
	fingerprint transformation) observations, for which a uniform prior
	is known to be noninformative. A dimensionally reducing change of
	variables onto the parameter surface is then made, deriving an objective
	joint PDF for the climate parameters. The PDF conversion factor from
	the whitened variables space to the parameter surface represents
	a noninformative joint parameter prior, which is far from uniform.
	The noninformative prior prevents more probability than data uncertainty
	distributions warrant being assigned to regions where data respond
	little to parameter changes, producing better-constrained PDFs. Incorporating
	6 years of unused model simulation data and revising the experimental
	design to improve diagnostic power reduces the best-fit climate sensitivity.
	Employing the improved methodology, preferred 90% bounds of 1.2?2.2
	K for ECS are then derived (mode and median 1.6 K). The mode is identical
	to those from Aldrin et al. and [using the same Met Office Hadley
	Centre Climate Research Unit temperature, version 4 (HadCRUT4), observational
	dataset] from Ring et al. Incorporating nonaerosol forcing and observational
	surface temperature uncertainties, unlike in the original study,
	widens the 90% range to 1.0?3.0 K.
	
	AbstractA detailed reanalysis is presented of a ?Bayesian? climate
	parameter study (as exemplified by Forest et al.) that estimates
	climate sensitivity (ECS) jointly with effective ocean diffusivity
	and aerosol forcing, using optimal fingerprints to compare multidecadal
	observations with simulations by the Massachusetts Institute of Technology
	2D climate model at varying settings of the three climate parameters.
	Use of improved methodology primarily accounts for the 90% confidence
	bounds for ECS reducing from 2.1?8.9 K to 2.0?3.6 K. The revised
	methodology uses Bayes's theorem to derive a probability density
	function (PDF) for the whitened (made independent using an optimal
	fingerprint transformation) observations, for which a uniform prior
	is known to be noninformative. A dimensionally reducing change of
	variables onto the parameter surface is then made, deriving an objective
	joint PDF for the climate parameters. The PDF conversion factor from
	the whitened variables space to the parameter surface represents
	a noninformative joint parameter prior, which is far from uniform.
	The noninformative prior prevents more probability than data uncertainty
	distributions warrant being assigned to regions where data respond
	little to parameter changes, producing better-constrained PDFs. Incorporating
	6 years of unused model simulation data and revising the experimental
	design to improve diagnostic power reduces the best-fit climate sensitivity.
	Employing the improved methodology, preferred 90% bounds of 1.2?2.2
	K for ECS are then derived (mode and median 1.6 K). The mode is identical
	to those from Aldrin et al. and [using the same Met Office Hadley
	Centre Climate Research Unit temperature, version 4 (HadCRUT4), observational
	dataset] from Ring et al. Incorporating nonaerosol forcing and observational
	surface temperature uncertainties, unlike in the original study,
	widens the 90% range to 1.0?3.0 K.},
  crossref = {liu},
  doi = {10.1175/JCLI-D-12-00473.1},
  file = {Lewis13a.pdf:Lewis\\Lewis13a.pdf:PDF},
  creationdate = {2014.11.06}
}

@Article{Minot21,
  author       = {Minot, Joshua R. and Arnold, Michael V. and Alshaabi, Thayer and Danforth, Christopher M. and Dodds, Peter Sheridan},
  journal      = {PLOS ONE},
  pages        = {e0248880},
  title        = {Ratioing the {President}: {An} exploration of public engagement with {Obama} and {Trump} on {Twitter}},
  volume       = {16},
  year         = {2021},
  creationdate = {2022-02-27T09:37:54},
  doi          = {10.1371/journal.pone.0248880},
  file         = {:Minot/minot_ratioing_2021.pdf:PDF},
}

@Article{Chapelan21,
  author       = {Chapelan, Alexis},
  journal      = {Journal of Transatlantic Studies},
  pages        = {282--312},
  title        = {``{Swallowing} the red pill'': the coronavirus pandemic and the political imaginary of stigmatized knowledge in the discourse of the far-right},
  volume       = {19},
  year         = {2021},
  creationdate = {2022-02-15T18:39:39},
  doi          = {10.1057/s42738-021-00073-2},
  file         = {:Chapelan/chapelan_swallowing_2021.pdf:PDF},
}

@Article{Bellis22,
  author       = {Bellis, Mark A. and Hughes, Karen and Ford, Kat and Madden, Hannah C. E. and Glendinning, Freya and Wood, Sara},
  journal      = {BMJ Open},
  pages        = {e053915},
  title        = {Associations between adverse childhood experiences, attitudes towards {COVID}-19 restrictions and vaccine hesitancy: a cross-sectional study},
  volume       = {12},
  year         = {2022},
  creationdate = {2022-02-03T10:52:21},
  doi          = {10.1136/bmjopen-2021-053915},
  file         = {:Bellis/bellis_associations_2022.pdf:PDF},
}

@Article{VanBavel22,
  author       = {Van Bavel, Jay J. and Cichocka, Aleksandra and Capraro, Valerio and Sjåstad, Hallgeir and Nezlek, John B. and Pavlovic, Tomislav and Alfano, Mark and Gelfand, Michele J. and Azevedo, Flavio and Birtel, Michèle D. and Cislak, Aleksandra and Lockwood, Patricia L. and Ross, Robert Malcolm and Abts, Koen and Agadullina, Elena and Aruta, John Jamir Benzon and Besharati, Sahba Nomvula and Bor, Alexander and Choma, Becky L. and Crabtree, Charles David and Cunningham, William A. and De, Koustav and Ejaz, Waqas and Elbaek, Christian T. and Findor, Andrej and Flichtentrei, Daniel and Franc, Renata and Gjoneska, Biljana and Gruber, June and Gualda, Estrella and Horiuchi, Yusaku and Huynh, Toan Luu Duc and Ibanez, Augustin and Imran, Mostak Ahamed and Israelashvili, Jacob and Jasko, Katarzyna and Kantorowicz, Jaroslaw and Kantorowicz-Reznichenko, Elena and Krouwel, André and Laakasuo, Michael and Lamm, Claus and Leygue, Caroline and Lin, Ming-Jen and Mansoor, Mohammad Sabbir and Marie, Antoine and Mayiwar, Lewend and Mazepus, Honorata and McHugh, Cillian and Minda, John Paul and Mitkidis, Panagiotis and Olsson, Andreas and Otterbring, Tobias and Packer, Dominic J. and Perry, Anat and Petersen, Michael Bang and Puthillam, Arathy and Riaño-Moreno, Julián C. and Rothmund, Tobias and Santamaría-García, Hernando and Schmid, Petra C. and Stoyanov, Drozdstoy and Tewari, Shruti and Todosijevic, Bojan and Tsakiris, Manos and Tung, Hans H. and Umbre?, Radu G. and Vanags, Edmunds and Vlasceanu, Madalina and Vonasch, Andrew and Yucel, Meltem and Zhang, Yucheng and Abad, Mohcine and Adler, Eli and Akrawi, Narin and Mdarhri, Hamza Alaoui and Amara, Hanane and Amodio, David M. and Antazo, Benedict G. and Apps, Matthew and Ay, F. Ceren and Ba, Mouhamadou Hady and Barbosa, Sergio and Bastian, Brock and Berg, Anton and Bernal-Zárate, Maria P. and Bernstein, Michael and Bialek, Michal and Bilancini, Ennio and Bogatyreva, Natalia and Boncinelli, Leonardo and Booth, Jonathan E. and Borau, Sylvie and Buchel, Ondrej and Cameron, C. Daryl and Carvalho, Chrissie F. and Celadin, Tatiana and Cerami, Chiara and Chalise, Hom Nath and Cheng, Xiaojun and Cian, Luca and Cockcroft, Kate and Conway, Jane and Córdoba-Delgado, Mateo Andres and Crespi, Chiara and Crouzevialle, Marie and Cutler, Jo and Cypryanska, Marzena and Dabrowska, Justyna and Daniels, Michael A. and Davis, Victoria H. and Dayley, Pamala N. and Delouvee, Sylvain and Denkovski, Ognjan and Dezecache, Guillaume and Dhaliwal, Nathan A. and Diato, Alelie B. and Di Paolo, Roberto and Drosinou, Marianna and Dulleck, Uwe and Ekmanis, Janis and Ertan, Arhan S. and Etienne, Tom W. and Farhana, Hapsa Hossain and Farkhari, Fahima and Farmer, Harry and Fenwick, Ali and Fidanovski, Kristijan and Flew, Terry and Fraser, Shona and Frempong, Raymond Boadi and Fugelsang, Jonathan A. and Gale, Jessica and Garcia-Navarro, E. Begoña and Garladinne, Prasad and Ghajjou, Oussama and Gkinopoulos, Theofilos and Gray, Kurt and Griffin, Siobhán M. and Gronfeldt, Bjarki and Gümren, Mert and Gurung, Ranju Lama and Halperin, Eran and Harris, Elizabeth and Herzon, Volo and Hruška, Matej and Huang, Guanxiong and Hudecek, Matthias F. C. and Isler, Ozan and Jangard, Simon and Jørgensen, Frederik J. and Kachanoff, Frank and Kahn, John and Dangol, Apsara Katuwal and Keudel, Oleksandra and Koppel, Lina and Koverola, Mika and Kubin, Emily and Kunnari, Anton and Kutiyski, Yordan and Laguna, Oscar and Leota, Josh and Lermer, Eva and Levy, Jonathan and Levy, Neil and Li, Chunyun and Long, Elizabeth U. and Longoni, Chiara and Maglic, Marina and McCashin, Darragh and Metcalf, Alexander L. and Mikloušic, Igor and El Mimouni, Soulaimane and Miura, Asako and Molina-Paredes, Juliana and Monroy-Fonseca, César and Morales-Marente, Elena and Moreau, David and Muda, Rafal and Myer, Annalisa and Nash, Kyle and Nesh-Nash, Tarik and Nitschke, Jonas P. and Nurse, Matthew S. and Ohtsubo, Yohsuke and Oldemburgo de Mello, Victoria and O’Madagain, Cathal and Onderco, Michal and Palacios-Galvez, M. Soledad and Palomäki, Jussi and Pan, Yafeng and Papp, Zsófia and Pärnamets, Philip and Paruzel-Czachura, Mariola and Pavlovic, Zoran and Payán-Gómez, César and Perander, Silva and Pitman, Michael Mark and Prasad, Rajib and Pyrkosz-Pacyna, Joanna and Rathje, Steve and Raza, Ali and Rêgo, Gabriel G. and Rhee, Kasey and Robertson, Claire E. and Rodríguez-Pascual, Iván and Saikkonen, Teemu and Salvador-Ginez, Octavio and Sampaio, Waldir M. and Santi, Gaia C. and Santiago-Tovar, Natalia and Savage, David and Scheffer, Julian A. and Schönegger, Philipp and Schultner, David T. and Schutte, Enid M. and Scott, Andy and Sharma, Madhavi and Sharma, Pujan and Skali, Ahmed and Stadelmann, David and Stafford, Clara Alexandra and Stanojevic, Dragan and Stefaniak, Anna and Sternisko, Anni and Stoica, Augustin and Stoyanova, Kristina K. and Strickland, Brent and Sundvall, Jukka and Thomas, Jeffrey P. and Tinghög, Gustav and Torgler, Benno and Traast, Iris J. and Tucciarelli, Raffaele and Tyrala, Michael and Ungson, Nick D. and Uysal, Mete S. and Van Lange, Paul A. M. and van Prooijen, Jan-Willem and van Rooy, Dirk and Västfjäll, Daniel and Verkoeijen, Peter and Vieira, Joana B. and von Sikorski, Christian and Walker, Alexander Cameron and Watermeyer, Jennifer and Wetter, Erik and Whillans, Ashley and Willardt, Robin and Wohl, Michael J. A. and Wójcik, Adrian Dominik and Wu, Kaidi and Yamada, Yuki and Yilmaz, Onurcan and Yogeeswaran, Kumar and Ziemer, Carolin-Theresa and Zwaan, Rolf A. and Boggio, Paulo S.},
  journal      = {Nature Communications},
  pages        = {517},
  title        = {National identity predicts public health support during a global pandemic},
  volume       = {13},
  year         = {2022},
  creationdate = {2022-01-26T16:01:02},
  doi          = {10.1038/s41467-021-27668-9},
  file         = {:VanBavel/VanBavel22.pdf:PDF},
}

 
@Article{Swire21,
  author       = {Swire-Thompson, Briony and Cook, John and Butler, Lucy H. and Sanderson, Jasmyne A. and Lewandowsky, Stephan and Ecker, Ullrich K. H.},
  journal      = {Cognitive Research: Principles and Implications},
  pages        = {83},
  title        = {Correction format has a limited role when debunking misinformation},
  volume       = {6},
  year         = {2021},
  creationdate = {2021-12-29T17:59:48},
  doi          = {10.1186/s41235-021-00346-6},
  file         = {:Swire/Swire21.pdf:PDF},
}

 
@Article{Frost17,
  author       = {Frost, Rachel L. and Rickwood, Debra J.},
  journal      = {Computers in Human Behavior},
  pages        = {576--600},
  title        = {A systematic review of the mental health outcomes associated with {Facebook} use},
  volume       = {76},
  year         = {2017},
  creationdate = {2021-12-27T18:19:50},
  doi          = {10.1016/j.chb.2017.08.001},
  file         = {:Frost/Frost17.pdf:PDF},
}

 
@Article{Wood16,
  author       = {Wood, Michael J.},
  journal      = {Political Psychology},
  pages        = {695--705},
  title        = {Some {Dare} {Call} {It} {Conspiracy}: {Labeling} {Something} a {Conspiracy} {Theory} {Does} {Not} {Reduce} {Belief} in {It}},
  volume       = {37},
  year         = {2016},
  creationdate = {2021-12-23T17:12:27},
  doi          = {10.1111/pops.12285},
  file         = {:Wood/Wood16.pdf:PDF},
}

 
@Article{Boudry10,
  author       = {Boudry, Maarten and Blancke, Stefaan and Braeckman, Johan},
  journal      = {Foundations of Science},
  pages        = {227--244},
  title        = {How {Not} to {Attack} {Intelligent} {Design} {Creationism}: {Philosophical} {Misconceptions} {About} {Methodological} {Naturalism}},
  volume       = {15},
  year         = {2010},
  creationdate = {2021-12-23T11:33:02},
  doi          = {10.1007/s10699-010-9178-7},
  file         = {:Boudry/boudry_how_2010.pdf:PDF},
}

 
@Article{Ye11,
  author       = {Ye, Lan and Pang, Augustine},
  journal      = {Journal of Marketing Channels},
  pages        = {247--278},
  title        = {Examining the {Chinese} {Approach} to {Crisis} {Management}: {Cover}-{Ups}, {Saving} {Face}, and {Taking} the “{Upper} {Level} {Line}”},
  volume       = {18},
  year         = {2011},
  creationdate = {2021-12-23T10:15:46},
  doi          = {10.1080/1046669X.2011.613318},
  file         = {:Ye/Ye11.pdf:PDF},
}

 
@Article{Bagheri21,
  author       = {Bagheri, Gholamhossein and Thiede, Birte and Hejazi, Bardia and Schlenczek, Oliver and Bodenschatz, Eberhard},
  journal      = {Proceedings of the National Academy of Sciences},
  title        = {An upper bound on one-to-one exposure to infectious human respiratory particles},
  volume       = {118},
  year         = {2021},
  creationdate = {2021-12-22T17:59:01},
  doi          = {10.1073/pnas.2110117118},
  file         = {:Bagheri/Bagheri21.pdf:PDF},
}

@Article{VanDerZee21,
  author       = {{Van Der Zee}, Sophie and Poppe, Ronald and Havrileck, Alice and Baillon, Aurélien},
  journal      = {Psychological Science},
  title        = {A {Personal} {Model} of {Trumpery}: {Linguistic} {Deception} {Detection} in a {Real}-{World} {High}-{Stakes} {Setting}},
  year         = {2021},
  creationdate = {2021-12-22T07:29:39},
  doi          = {10.1177/09567976211015941},
  file         = {:VanDerZee/VanDerZee21.pdf:PDF},
}

@Article{Kettell21,
  author       = {Kettell, Steven and Kerr, Peter},
  journal      = {The British Journal of Politics and International Relations},
  pages        = {13691481211054957},
  title        = {‘{Guided} by the science’: ({De})politicising the {UK} government’s response to the coronavirus crisis},
  year         = {2021},
  creationdate = {2021-11-08T18:16:51},
  doi          = {10.1177/13691481211054957},
  file         = {:Kettell/kettell_guided_2021.pdf:PDF},
}

@Article{Ellemers19,
  author    = {Ellemers, Naomi and van der Toorn, Jojanneke and Paunov, Yavor and van Leeuwen, Thed},
  journal   = {Personality and Social Psychology Review},
  title     = {The {Psychology} of {Morality}: {A} {Review} and {Analysis} of {Empirical} {Studies} {Published} {From} 1940 {Through} 2017},
  year      = {2019},
  pages     = {332--366},
  volume    = {23},
  doi       = {10.1177/1088868318811759},
  file      = {:Ellemers/Ellemers19.pdf:PDF},
  creationdate = {2021-03-10},
}

@Article{Lewandowsky21b,
  author    = {Lewandowsky, Stephan and Dennis, Simon and Perfors, Andrew and Kashima, Yoshihisa and White, Joshua P. and Garrett, Paul and Little, Daniel R. and Yesilada, Muhsin},
  journal   = {PLOS ONE},
  title     = {Public acceptance of privacy-encroaching policies to address the {COVID}-19 pandemic in the {United} {Kingdom}},
  year      = {2021},
  pages     = {e0245740},
  volume    = {16},
  doi       = {10.1371/journal.pone.0245740},
  file      = {:Lewandowsky/Lewandowsky21b.pdf:PDF},
  creationdate = {2021-01-23},
}

@InCollection{dAspremont05,
  author    = {A. d'Aspremont and L. El Ghaoui and I. Jordan and G. R. G. Lanckrietham},
  title     = {A direct formulation for sparse PCA using semidefinite programming},
  booktitle = {Advances in Neural Information Processing Systems},
  year      = {2005},
  publisher = {MIT Press},
  address   = {Cambridge, MA},
  owner     = {lewan},
  creationdate = {2008.03.04},
}

@TECHREPORT{dAspremont04,
  author = {A. d'Aspremont and L. El Ghaoui and I. Jordan and G. R. G. Lanckriet},
  title = {A direct formulation for sparse PCA using semidefinite programming},
  institution = {Computer Science Division, University of California, Berkeley},
  year = {2004},
  number = {UCB/CSD-04-1330},
  owner = {lewan},
  creationdate = {2008.03.04}
}

@ARTICLE{diSessa04,
  author = {diSessa, A.A. and Gillespie, N. M. and Esterly, J. B.},
  title = {Coherence versus fragmentation in the development of the concept
	of force},
  journal = {Cognitive Science},
  year = {2004},
  volume = {28},
  pages = {843-900},
  file = {diSessa04.pdf:DiSessa\\diSessa04.pdf:PDF;diSessa04.pdf:DiSessa\\diSessa04.pdf:PDF},
  owner = {charles},
  creationdate = {2008.07.03}
}

@ARTICLE{deBeeck03,
  author = {deBeeck, H. O. and Wagemans, J. and Vogels, R.},
  title = {The effects of category learning on the representation of shape:
	Dimensions can be biased but not differentiated},
  journal = {Journal of Experimental Psychology: General},
  year = {2003},
  volume = {132},
  pages = {491-511},
  number = {4},
  file = {deBeeck03.pdf:deBeeck\\deBeeck03.pdf:PDF;deBeeck03.pdf:deBeeck\\deBeeck03.pdf:PDF},
  owner = {charles},
  creationdate = {2008.07.29}
}

@ARTICLE{Oztekin10,
  author = {\"{O}ztekin, I. and Davachi, L. and McElree, B.},
  title = {Are Representations in Working Memory Distinct From Representations
	in Long-Term Memory? {N}eural Evidence in Support of a Single Store},
  journal = {Psychological Science},
  year = {2010},
  volume = {21},
  pages = {1123--1133},
  file = {Oztekin10.pdf:Oztekin\\Oztekin10.pdf:PDF},
  owner = {lewan},
  creationdate = {2010.10.18}
}

@ARTICLE{CehajicClancy11,
  author = {\v{C}ehaji\'c-Clancy, Sabina and Effron, Daniel A. and Halperin,
	Eran and Liberman, Varda and Ross, Lee D.},
  title = {Affirmation, Acknowledgment of In-Group Responsibility, Group-Based
	Guilt, and Support for Reparative Measures},
  journal = {Journal of Personality and Social Psychology},
  year = {2011},
  volume = {101},
  pages = {256--270},
  doi = {10.1037/a0023936},
  file = {CehajicClancy11.pdf:CehajicClancy\\CehajicClancy11.pdf:PDF}
}

@ARTICLE{AbalakinaPaap99,
  author = {Abalakina-Paap, M. and Stephan, W. G. and Craig, T. and Gregory,
	W. L.},
  title = {Beliefs in conspiracies},
  journal = {Political Psychology},
  year = {1999},
  volume = {20},
  pages = {637--647},
  doi = {10.1111/0162-895X.00160},
  file = {AbalakinaPaap99.pdf:AbalakinaPaap\\AbalakinaPaap99.pdf:PDF},
  owner = {lewan},
  creationdate = {2012.08.19}
}

@INPROCEEDINGS{Abdi07,
  author = {Abdi, H.},
  title = {Signal detection theory},
  booktitle = {Encyclopedia of Measurement and Statistics},
  year = {2007},
  editor = {Salking, N. J.},
  pages = {886--889},
  address = {Thousand Oaks, CA},
  publisher = {Sage},
  file = {Abdi07.pdf:Abdi\\Abdi07.pdf:PDF;Abdi07.pdf:Abdi\\Abdi07.pdf:PDF},
  owner = {pssaf},
  creationdate = {2007.12.05}
}

@INPROCEEDINGS{Abdi07a,
  author = {Abdi, H.},
  title = {Z-scores},
  booktitle = {Encyclopedia of Measurement and Statistics},
  year = {2007},
  editor = {Salking, N. J.},
  pages = {1057--1058},
  address = {Thousand Oaks, CA},
  publisher = {Sage},
  file = {Abdi07a.pdf:Abdi\\Abdi07a.pdf:PDF;Abdi07a.pdf:Abdi\\Abdi07a.pdf:PDF},
  owner = {pssaf},
  creationdate = {2007.12.05}
}

@INPROCEEDINGS{Abdi07b,
  author = {Abdi, H.},
  title = {The Eigen-Decomposition: Eigenvalues and Eigenvectors},
  booktitle = {Encyclopedia of Measurement and Statistics},
  year = {2007},
  editor = {Salking, N. J.},
  pages = {1-10},
  address = {Thousand Oaks, CA},
  publisher = {Sage},
  file = {Abdi07b.pdf:Abdi\\Abdi07b.pdf:PDF;Abdi07b.pdf:Abdi\\Abdi07b.pdf:PDF},
  owner = {charles},
  creationdate = {2008.06.12}
}

@INPROCEEDINGS{Abdi10,
  author = {Abdi, H. and Williams, L. J.},
  title = {Contrast Analysis},
  booktitle = {Encyclopedia of Research Design},
  year = {2010},
  pages = {1--14},
  address = {Thousand Oaks, CA},
  publisher = {SAGE Publications},
  file = {Abdi10.pdf:Abdi\\Abdi10.pdf:PDF},
  owner = {charles},
  creationdate = {2013.03.15}
}

@ARTICLE{Abel83,
  author = {Abel, A. B.},
  title = {Optimal Investment Under Uncertainty},
  journal = {The American Economic Review},
  year = {1983},
  volume = {73},
  pages = {228--233},
  file = {Abel83.pdf:Abel\\Abel83.pdf:PDF},
  owner = {lewan},
  creationdate = {2012.08.26}
}

@ARTICLE{Abelson1997,
  author = {Abelson, R.P.},
  title = {On the surprising longevity of flogged horses: Why there is a case
	for the significance test.},
  journal = {Psychological Science},
  year = {1997},
  volume = {8},
  pages = {12-15},
  number = {1},
  owner = {littld02},
  refid = {1},
  creationdate = {2008.01.25}
}

@ARTICLE{Aberdein13,
  author = {Aberdein, Jody and Spiegelhalter, David},
  title = {Have London's roads become more dangerous for cyclists?},
  journal = {Significance},
  year = {2013},
  volume = {10},
  pages = {46--48},
  doi = {10.1111/j.1740-9713.2013.00715.x},
  file = {Aberdein13.pdf:Aberdein\\Aberdein13.pdf:PDF}
}

@ARTICLE{Abernethy1993,
  author = {Abernethy, B.},
  title = {Searching for the minimal essential information for skilled perception
	and action},
  journal = {Psychological Research},
  year = {1993},
  volume = {55},
  pages = {131-138},
  abstract = {Provides some examples of putative minimal essential information sources
	in perception and action, discusses strategies for uncovering such
	sources, and directs attention to some systematic expert-novice differences
	in the utilization of essential information and control variables.
	Expert-novice differences are highlighted because of the insight
	they may provide regarding the nature of perceptual-motor skill acquisition.
	(PsycINFO Database Record (c) 2002 APA, all rights reserved).},
  keywords = {*Experience Level *Information Seeking *Motor Skills *Perceptual Motor
	Learning Motor Processes [2330]. Human.},
  owner = {littld02},
  refid = {2},
  creationdate = {2008.01.25}
}

@ARTICLE{Abood1992,
  author = {Abood, M.E. and Martin, B.R.},
  title = {Neurobiology of marijuana abuse},
  journal = {Trends in Psychological Science},
  year = {1992},
  volume = {13},
  pages = {201-206},
  keywords = {Drugs, Illicit Neurobiology},
  owner = {littld02},
  refid = {3},
  creationdate = {2008.01.25}
}

@ARTICLE{Abraham13,
  author = {Abraham, J. P. and Baringer, M. and Bindoff, N. L. and Boyer, T.
	and Cheng, L. J. and Church, J. A. and Conroy, J. L. and Domingues,
	C. M. and Fasullo, J. T. and Gilson, J. and Goni, G. and Good, S.
	A. and Gorman, J. M. and Gouretski, V. and Ishii, M. and Johnson,
	G. C. and Kizu, S. and Lyman, J. M. and Macdonald, A. M. and Minkowycz,
	W. J. and Moffitt, S. E. and Palmer, M. D. and Piola, A. R. and Reseghetti,
	F. and Schuckmann, K. and Trenberth, K. E. and Velicogna, I. and
	Willis, J. K.},
  title = {A review of global ocean temperature observations: Implications for
	ocean heat content estimates and climate change},
  journal = {Reviews of Geophysics},
  year = {2013},
  volume = {51},
  pages = {450--483},
  doi = {10.1002/rog.20022},
  file = {Abraham13.pdf:Abraham\\Abraham13.pdf:PDF}
}

@ARTICLE{Abraham14,
  author = {Abraham, J. P. and Cook, J. and Fasullo, J. T. and Jacobs, P. H.
	and Mandia, S. A. and Nuccitelli, D. A.},
  title = {Review of the Consensus and Asymmetric Quality of Research on Human-Induced
	Climate Change},
  journal = {Cosmopolis},
  year = {2014},
  volume = {1},
  pages = {3--18},
  file = {Abraham14.pdf:Abraham\\Abraham14.pdf:PDF},
  owner = {lewan},
  creationdate = {2014.04.22}
}

@ARTICLE{Abrahamian03,
  author = {Abrahamian, E.},
  title = {The {US} media, {H}untington and {S}eptember 11},
  journal = {Third World Quarterly},
  year = {2003},
  volume = {24},
  pages = {529--544},
  file = {Abrahamian03.pdf:Abrahamian\\Abrahamian03.pdf:PDF},
  owner = {lewan},
  creationdate = {2013.03.10}
}

@ARTICLE{Abrahamse13,
  author = {Abrahamse, Wokje and Steg, Linda},
  title = {Social Influence Approaches to Encourage Resource Conservation: A
	Meta-Analysis},
  year = {2013},
  volume = {47},
  pages = {353--353},
  booktitle = {Global Environmental Change},
  file = {Abrahamse13.pdf:Abrahamse\\Abrahamse13.pdf:PDF}
}

@BOOK{Abramowitz72,
  title = {Handbook of mathematical functions with formulas, graphs, and mathematical
	tables},
  publisher = {Dover},
  year = {1972},
  author = {Milton Abramowitz and Irene A. Stegun},
  address = {New York},
  owner = {pssaf},
  creationdate = {2009.02.01}
}

@ARTICLE{Abrams12,
  author = {Abrams, David S and Bertrand, Marianne and Mullainathan, Sendhil},
  title = {Do Judges Vary in Their Treatment of Race?},
  journal = {The Journal of Legal Studies},
  year = {2012},
  volume = {41},
  pages = {347--383},
  file = {Abrams12.pdf:Abrams\\Abrams12.pdf:PDF}
}

@ARTICLE{Abrams94,
  author = {Abrams, R. A. and Dobkin, R. S.},
  title = {Inhibition of return: Effects of attentional cuing on eye movement
	latencies},
  journal = {Journal of Experimental Psychology: Human Perception and Performance},
  year = {1994},
  volume = {20},
  pages = {467--477},
  file = {Abrams94.pdf:Abrams\\Abrams94.pdf:PDF},
  owner = {pssaf},
  creationdate = {2008.08.20}
}

@Electronic{Abt83W,
  author    = {Abt, C. C.},
  title     = {The anti-smoking industry ({P}hilip {M}orris internal report)},
  year      = {1983},
  url       = {http://legacy.library.ucsf.edu/tid/vob81f00},
  note      = {Accessed 6 May 2012},
  month     = {September},
  file      = {Abt83W.pdf:Abt\\Abt83W.pdf:PDF},
  creationdate = {2012.05.06},
}

@ARTICLE{Achen92,
  author = {Achen, C. H.},
  title = {Social Psychology, Demographic Variables, and Linear Regression:
	{B}reaking the Iron Triangle in Voting Research},
  journal = {Political Behavior},
  year = {1992},
  volume = {14},
  pages = {195--211},
  file = {Achen92.pdf:Achen\\Achen92.pdf:PDF},
  owner = {lewan},
  creationdate = {2012.01.17}
}

@ARTICLE{Acheson10,
  author = {Acheson, D. J. and Postle, B. R. and MacDonald, M. C.},
  title = {The Interaction of Concreteness and Phonological Similarity in Verbal
	Working Memory},
  journal = {Journal of Experimental Psychology: Learning, Memory, and Cognition},
  year = {2010},
  volume = {36},
  pages = {17--36},
  file = {Acheson10.pdf:Acheson\\Acheson10.pdf:PDF},
  owner = {lewan},
  creationdate = {2010.10.14}
}

@ARTICLE{Ackerman09,
  author = {Ackerman, Frank and DeCanio, Stephen J. and Howarth, Richard B. and
	Sheeran, Kristen},
  title = {Limitations of integrated assessment models of climate change},
  journal = {Climatic Change},
  year = {2009},
  volume = {95},
  pages = {297--315},
  doi = {10.1007/s10584-009-9570-x},
  file = {Ackerman09.pdf:Ackerman\\Ackerman09.pdf:PDF}
}

@ARTICLE{Ackerman06,
  author = {Ackerman, Frank and Finlayson, Ian J},
  title = {The economics of inaction on climate change: a sensitivity analysis},
  journal = {Climate Policy},
  year = {2006},
  volume = {6},
  pages = {509--526},
  file = {Ackerman06.pdf:Ackerman\\Ackerman06.pdf:PDF}
}

@BOOK{Ackerman04,
  title = {Priceless: On Knowing the Price of Everything and the Value of Nothing},
  publisher = {The New Press},
  year = {2004},
  author = {Ackerman, F. and Heinzerling, L.},
  owner = {lewan},
  creationdate = {2014.08.27}
}

@ARTICLE{Ackerman05a,
  author = {Ackerman, F. and Heinzerling, L. and Massey, R.},
  title = {Applying cost-benefit to past decisions: {W}as environmental protection
	ever a good idea?},
  journal = {Administrative Law Review},
  year = {2005},
  volume = {57},
  pages = {155--192},
  file = {Ackerman05a.pdf:Ackerman\\Ackerman05a.pdf:PDF},
  owner = {lewan},
  creationdate = {2012.03.29}
}

@ARTICLE{Ackerman16,
  author = {Ackerman, Frank and Munitz, Charles},
  title = {A critique of climate damage modeling: Carbon fertilization, adaptation,
	and the limits of {FUND}},
  journal = {Energy Research \& Social Science},
  year = {2016},
  volume = {12},
  pages = {62--67},
  file = {Ackerman16.pdf:Ackerman\\Ackerman16.pdf:PDF}
}

@ARTICLE{Ackerman12,
  author = {Ackerman, F. and Munitz, C.},
  title = {Climate damages in the {FUND} model: {A} disaggregated analysis},
  journal = {Ecological Economics},
  year = {2012},
  volume = {77},
  pages = {219--224},
  file = {Ackerman12.pdf:Ackerman\\Ackerman12.pdf:PDF},
  owner = {lewan},
  creationdate = {2012.07.11}
}

@ARTICLE{Ackerman12a,
  author = {Ackerman, Frank and Stanton, Elizabeth},
  title = {Climate risks and carbon prices: Revising the social cost of carbon},
  journal = {Economics: The Open-Access, Open-Assessment E-Journal},
  year = {2012},
  volume = {6},
  pages = {10},
  doi = {10.5018/economics-ejournal.ja.2012-10},
  file = {Ackerman12a.pdf:Ackerman\\Ackerman12a.pdf:PDF}
}

@Article{Ackerman13,
  author   = {Frank Ackerman and Elizabeth A. Stanton and Ramón Bueno},
  title    = {{CRED}: A new model of climate and development},
  doi      = {10.1016/j.ecolecon.2011.04.006},
  pages    = {166 - 176},
  volume   = {85},
  abstract = {This paper describes a new model, Climate and Regional Economics of
	Development (CRED), which is designed to analyze the economics of
	climate and development choices. Its principal innovations are the
	treatment of global equity, calculation of the optimum interregional
	flows of resources, and use of McKinsey marginal abatement cost curves
	to project the cost of mitigation. The unconstrained, optimal climate
	policy in \{CRED\} involves very large capital flows from high-income
	to developing countries, to an extent that might be considered politically
	unrealistic. Under more realistic constraints, climate outcomes are
	generally worse; climate stabilization requires either moderate capital
	flows to developing countries, or a very low discount rate. In CRED,
	more equitable scenarios have better climate outcomes; the challenge
	of climate policy is to persuade high-income countries to accept
	the need for both international equity and climate protection. The
	paper ends with an agenda for further model development. A technical
	appendix describes the model relationships and parameters in greater
	detail.},
  file     = {Ackerman13.pdf:Ackerman\\Ackerman13.pdf:PDF},
  journal  = {Ecological Economics},
  year     = {2013},
}

@ARTICLE{Ackerman05,
  author = {Ackerman, P. L. and Beier, M. E. and Boyle, M. O.},
  title = {Working memory and intelligence: The same or different constructs?},
  journal = {Psychological Bulletin},
  year = {2005},
  volume = {131},
  pages = {30-60},
  file = {Ackerman05.pdf:Ackerman\\Ackerman05.pdf:PDF;Ackerman05.pdf:Ackerman\\Ackerman05.pdf:PDF},
  owner = {charles},
  creationdate = {2008.06.27}
}

@ARTICLE{Ackerman02,
  author = {Ackerman, P. L. and Beier, M. E. and Boyle, M. O.},
  title = {Individual differences in working memory within a nomological network
	of cognitive and perceptual speed abilities},
  journal = {Journal of Experimental Psychology: General},
  year = {2002},
  volume = {131},
  pages = {567--589},
  owner = {lewan},
  creationdate = {2010.12.04}
}

@ARTICLE{Ackermann97,
  author = {Ackermann, H. and Hertrich, I.},
  title = {Voice onset time in ataxic dysarthria},
  journal = {Brain and Language},
  year = {1997},
  volume = {56},
  pages = {321--333},
  abstract = {Measured voice onset time (VOT) of word-initial stop consonants in
	8 patients (aged 30-71 yrs) with a purely ataxic syndrome due to
	cerebellar atrophy. Ss were asked to produce sentence utterances
	including either one of the German minimal pair cognates "Daten"
	and "Taten." A master tape with target words was played for perceptual
	evaluation. Results show that cerebellar disorders give rise to different
	individual VOT distributions in terms of means and variability measures.
	VOT disruptions seemed to occur in dysfunctions of the basal ganglia
	and anterior language zones. ((c) 1999 APA/PsycINFO, all rights reserved)},
  keywords = {voice onset time of word initial stop consonants, 30 71 yr olds with
	ataxic syndromes due to cerebellar atrophy Ataxia ; Cerebral Atrophy;
	Consonants ; Verbal Communication Adulthood ; Aged ; Voice Adulthood;
	Thirties; Middle Age; Aged Human; Male; Female},
  owner = {littld02},
  refid = {4},
  creationdate = {2008.01.25}
}

@ARTICLE{Ackland09,
  author = {Ackland},
  title = {Network Formation in the Political Blogosphere: {A}n Application
	of Agent Based Simulation and e-Research Tools},
  journal = {Computational Economics},
  year = {2009},
  volume = {34},
  pages = {383--398},
  file = {Ackland09.pdf:Ackland\\Ackland09.pdf:PDF},
  owner = {lewan},
  creationdate = {2010.10.23}
}

@ARTICLE{Ackley1985,
  author = {D. H. Ackley and G. E. Hinton and T. J. Sejnowski},
  title = {A learning algorithm for {B}oltzmann machines},
  journal = {Cognitive Science},
  year = {1985},
  volume = {9},
  pages = {147-169},
  file = {Ackley1985.pdf:Ackley\\Ackley1985.pdf:PDF;Ackley1985.pdf:Ackley\\Ackley1985.pdf:PDF},
  owner = {lewan},
  creationdate = {2008.03.04}
}

@ARTICLE{Adair03,
  author = {Adair, J. G. and Vohra, N.},
  title = {The Explosion of Knowledge, References, and Citations: {P}sychology’s
	Unique Response to a Crisis},
  journal = {American Psychologist},
  year = {2003},
  volume = {58},
  pages = {15--23},
  file = {Adair03.pdf:Adair\\Adair03.pdf:PDF},
  owner = {lewan},
  creationdate = {2010.10.23}
}

@ARTICLE{Adams96a,
  author = {Adams, A. and Gathercole, S.},
  title = {Phonological working memory and spoken language development in young
	children},
  journal = {The Quarterly Journal of Experimental Psychology},
  year = {1996},
  volume = {49QA},
  pages = {216-233},
  number = {1},
  file = {Adams96a.pdf:Adams\\Adams96a.pdf:PDF;Adams96a.pdf:Adams\\Adams96a.pdf:PDF},
  owner = {charles},
  creationdate = {2008.06.12}
}

@ARTICLE{Adams96,
  author = {Adams, D. C. and Anthony, C. D.},
  title = {Using randomization techniques to analyse behavioural data},
  journal = {Animal Behaviour},
  year = {1996},
  volume = {51},
  pages = {733-738},
  date-added = {2007-08-29 10:24:45 +0100},
  date-modified = {2007-08-29 10:24:45 +0100},
  file = {Adams96.pdf:Adams\\Adams96.pdf:PDF;Adams96.pdf:Adams\\Adams96.pdf:PDF},
  local-url = {file://localhost/Users/pssaf/Documents/localtex//Papers/Adams/Adams96.pdf}
}

@ARTICLE{Adams12,
  author = {Adams, James and Green, Jane and Milazzo, Caitlin},
  title = {Has the British public depolarized along with political elites? An
	American perspective on British public opinion},
  journal = {Comparative Political Studies},
  year = {2012},
  volume = {45},
  pages = {507--530},
  file = {Adams12.pdf:Adams\\Adams12.pdf:PDF}
}

@ARTICLE{Adams10,
  author = {Adams, J. E. and Highhouse, S. and Zickar, M. J.},
  title = {Understanding General Distrust of Corporations},
  journal = {Corporate Reputation Review},
  year = {2010},
  volume = {13},
  pages = {38--51},
  file = {Adams10.pdf:Adams\\Adams10.pdf:PDF},
  owner = {lewan},
  creationdate = {2012.02.22}
}

@ARTICLE{Addis04,
  author = {Kelly M Addis and Michael J Kahana},
  title = {Decomposing serial learning: What is missing from the learning curve?},
  journal = {Psychonomic Bulletin \& Review},
  year = {2004},
  volume = {11},
  pages = {118--124},
  abstract = {Our current understanding of serial learning relies on the form of
	the learning curve and on changes in the serial position curve over
	repeated study-test trials (Ward, 1937). The averaging of data that
	produces these functions obscures the detailed history of memory
	for individual items over the course of study-test trials. Extending
	Tulving's (1964) analysis of free recall learning, we present a new
	analysis of serial learning that tracks the acquisition and forgetting
	of item and order information at the level of individual items. Applying
	this analysis to two large data sets on serial list learning allows
	us to discern among hypotheses that are indistinguishable solely
	on the basis of the learning curve.},
  date-added = {2007-08-29 10:24:45 +0100},
  date-modified = {2007-08-29 10:24:45 +0100},
  file = {Addis04.pdf:Addis\\Addis04.pdf:PDF;Addis04.pdf:Addis\\Addis04.pdf:PDF},
  keywords = {Humans; Learning; Memory; Mental Recall; Models, Psychological; Research
	Support, U.S. Gov't, P.H.S.},
  local-url = {file://localhost/Users/pssaf/Documents/localtex//Papers/Addis/Addis04.pdf},
  owner = {pssaf},
  pmid = {15116996},
  creationdate = {2006.08.22}
}

@Article{Adelman08,
  author    = {Adelman, J. S. and Brown, G. D. A.},
  title     = {Modeling lexical decision: The form of frequency and diversity effects},
  year      = {2008},
  volume    = {115},
  pages     = {214--229},
  file      = {Adelman08.pdf:Adelman\\Adelman08.pdf:PDF},
  groups    = {Cog Mod},
  journal   = {Psychological Review},
  owner     = {pssaf},
  creationdate = {2009.06.30},
}

@Article{Adelman08a,
  author    = {Adelman, J. S. and Brown, G. D. A.},
  title     = {Methods of testing and diagnosing model error: Dual and single route cascaded models of reading aloud},
  year      = {2008},
  volume    = {59},
  pages     = {524--544},
  file      = {Adelman08a.pdf:Adelman\\Adelman08a.pdf:PDF},
  groups    = {Cog Mod},
  journal   = {Journal of Memory and Language},
  owner     = {pssaf},
  creationdate = {2009.06.30},
}

@ARTICLE{Adelman07,
  author = {Adelman, J. S. and Brown, G. D. A.},
  title = {Phonographic neighbors, not orthographic neighbors, determine word
	naming latencies},
  journal = {Psychonomic Bulletin \& Review},
  year = {2007},
  volume = {14},
  pages = {455-459},
  number = {3},
  file = {Adelman07.pdf:Adelman\\Adelman07.pdf:PDF;Adelman07.pdf:Adelman\\Adelman07.pdf:PDF},
  owner = {charles},
  creationdate = {2008.06.30}
}

@ARTICLE{Adelman2006,
  author = {J. S. Adelman and G. D. A. Brown and J. Quesada},
  title = {Contextual diversity, not word frequency, determines word-naming
	and lexical decision times},
  journal = {Psychological Science},
  year = {2006},
  volume = {17},
  pages = {814-823},
  file = {Adelman2006.pdf:Adelman\\Adelman2006.pdf:PDF},
  owner = {lewan},
  creationdate = {2008.03.04}
}

@ARTICLE{Adelman1981,
  author = {Adelman, L.},
  title = {The influence of formal, substantive, and contextual task properties
	on the relative effectiveness of different forms of feedback in multiple-cue
	probability learning tasks},
  journal = {Organizational Behavior and Human Performance},
  year = {1981},
  volume = {27},
  pages = {423-442},
  number = {3},
  abstract = {Compared the level of achievement reached with cognitive and outcome
	feedback under 3 conditions that varied the congruence between task
	properties implied by task content and actual task properties, using
	60 undergraduates. When task content provided no task information,
	the level of achievement with cognitive feedback was higher than
	that reached with outcome feedback, even with perfect task predictability.
	When the task information provided by task content was congruent
	with actual task properties, however, the level of achievement with
	outcome feedback was as high as that with cognitive feedback. Two
	additional experiments with 10 undergraduates showed that the effectiveness
	of cognitive feedback depended on contextual task properties, such
	as the number of blocks of trials and the credibility of the feedback.
	Results indicate that the relative effectiveness of outcome and cognitive
	feedback depends on formal, substantive, and contextual task properties.
	(29 ref) (PsycINFO Database Record (c) 2004 APA, all rights reserved).},
  keywords = {Probabilistic, Cue Learning Feedback},
  owner = {littld02},
  refid = {5},
  creationdate = {2008.01.25}
}

@ARTICLE{Adger11,
  author = {Adger, W. Neil and Barnett, Jon and Chapin, F. S., III and Ellemor,
	Heidi},
  title = {This Must Be the Place: Underrepresentation of Identity and Meaning
	in Climate Change Decision-Making},
  journal = {Global Environmental Politics},
  year = {2011},
  volume = {11},
  pages = {1--+},
  number = {2},
  month = may,
  abstract = {The dangers that future climate change poses to physical, biological,
	and economic systems are accounted for in analyses of risk and increasingly
	figure in decision-making about responses to climate change. Yet
	the potential cultural and social impacts of climate change have
	scarcely been considered. In this article we bring the risks climate
	change poses to cultures and social systems into consideration through
	a focus on places-those local material and symbolic contexts that
	give meaning and value to peoples' lives. By way of examples, the
	article reviews evidence on the observed and projected impacts of
	climate change on the Arctic and Pacific island atoll nations. It
	shows that impacts may result in the loss of many unique natural
	and cultural components of these places. We then argue that the risk
	of irreversible loss of places needs to be factored into decision-making
	on climate change. The article then suggests ways forward in decision-making
	that recognizes these non-market and non-instrumental metrics of
	risk, based on principles of justice and recognition of individual
	and community identity.},
  file = {Adger11.pdf:Adger\\Adger11.pdf:PDF},
  owner = {charles},
  sn = {1526-3800},
  tc = {3},
  creationdate = {2012.08.13},
  ut = {WOS:000289829700001},
  z8 = {0},
  z9 = {3},
  zb = {1}
}

@ARTICLE{Adger09,
  author = {Adger, W. N. and Dessai, S. and Goulden, M. and Hulme, M. and Lorenzoni,
	I. and Nelson, D. R. and Naess, L. O. and Wolf, J. and Wreford, A.},
  title = {Are there social limits to adaptation to climate change?},
  journal = {Climatic Change},
  year = {2009},
  volume = {93},
  pages = {335--354},
  file = {Adger09.pdf:Adger\\Adger09.pdf:PDF},
  owner = {lewan},
  creationdate = {2010.02.01}
}

@ARTICLE{Adler15,
  author = {Adler, Matthew D. and Treich, Nicolas},
  title = {Prioritarianism and Climate Change},
  journal = {Environmental and Resource Economics},
  year = {2015},
  volume = {62},
  pages = {279--308},
  doi = {10.1007/s10640-015-9960-7},
  file = {Adler15.pdf:Adler\\Adler15.pdf:PDF}
}

@ARTICLE{Adner04,
  author = {Ron Adner and Levinthal, Daniel A.},
  title = {What Is Not a Real Option: Considering Boundaries for the Application
	of Real Options to Business Strategy},
  journal = {The Academy of Management Review},
  year = {2004},
  volume = {29},
  pages = {74-85},
  abstract = {We argue that the greater the extent to which choice sets evolve as
	a consequence of firms' exploration activities, the less structured
	the firms' abandonment decisions become and, in turn, the less distinguishable
	a real option is from more generic notions of path dependence--a
	sequential stream of investment in and of itself does not constitute
	a real option. While organizational adaptations can extend the applicability
	of real options, they impose tradeoffs that may lead to the underutilization
	of discoveries made in the course of exploration.},
  file = {Adner04.pdf:Adner\\Adner04.pdf:PDF}
}

@ARTICLE{Afresiabi05,
  author = {Afresiabi, K. and Kibaroglu, M.},
  title = {Negotiating Iran's nuclear position},
  journal = {The Brown Journal of World Affairs},
  year = {2005},
  volume = {12},
  pages = {255-268},
  number = {1},
  file = {Afresiabi05.pdf:Afresiabi\\Afresiabi05.pdf:PDF;Afresiabi05.pdf:Afresiabi\\Afresiabi05.pdf:PDF},
  owner = {charles},
  creationdate = {2008.07.01}
}

@ARTICLE{Afshartous11,
  author = {Afshartous, David and Preston, Richard A},
  title = {Key result of interaction models with centering},
  journal = {Journal of Statistics Education},
  year = {2011},
  volume = {19},
  pages = {1--24},
  file = {Afshartous11.pdf:Afshartous\\Afshartous11.pdf:PDF}
}

@ARTICLE{AghaKouchak14,
  author = {AghaKouchak, Amir and Cheng, Linyin and Mazdiyasni, Omid and Farahmand,
	Alireza},
  title = {Global Warming and Changes in Risk of Concurrent Climate Extremes:
	{I}nsights from the 2014 {C}alifornia Drought},
  journal = {Geophysical Research Letters},
  year = {2014},
  doi = {10.1002/2014GL062308},
  file = {AghaKouchak14.pdf:AghaKouchak\\AghaKouchak14.pdf:PDF}
}

@ARTICLE{Agnew12,
  author = {Agnew, R.},
  title = {Dire forecast: {A} theoretical model of the impact of climate change
	on crime},
  journal = {Theoretical Criminology},
  year = {2012},
  volume = {16},
  pages = {21--42},
  file = {Agnew12.pdf:Agnew\\Agnew12.pdf:PDF},
  owner = {lewan},
  creationdate = {2012.03.08}
}

@ARTICLE{Agnew05,
  author = {Agnew, R. A.},
  title = {Multivariate version of {J}ensen-type inequality},
  journal = {Journal of Inequalities in Pure and Applied Mathematics},
  year = {2005},
  volume = {6},
  pages = {120},
  number = {4},
  owner = {lewan},
  creationdate = {2012.08.28}
}

@ARTICLE{Agnew72,
  author = {Agnew, R. A.},
  title = {Inequalities with Application in Economic Risk Analysis},
  journal = {Journal of Applied Probability},
  year = {1972},
  volume = {9},
  pages = {441--444},
  file = {Agnew72.pdf:Agnew\\Agnew72.pdf:PDF},
  owner = {lewan},
  creationdate = {2012.08.28}
}

@ARTICLE{Agranoff66,
  author = {Agranoff, B. W. and Davis, R. E. and Brink, J. J.},
  title = {Chemical studies on memory fixation in goldfish},
  journal = {Brain Research},
  year = {1966},
  volume = {1},
  pages = {303--309},
  file = {Agranoff66.pdf:Agranoff\\Agranoff66.pdf:PDF},
  owner = {lewan},
  creationdate = {2011.03.27}
}

@INCOLLECTION{Aha1992,
  author = {Aha, D.W. and Goldstone, R.L.},
  title = {Concept learning and flexible weighting},
  booktitle = {Proceedings of the Fourteenth Annual Conference of the Cognitive
	Science Society},
  publisher = {Erlbaum},
  year = {1992},
  pages = {337-342},
  address = {Hillsdale, NJ},
  owner = {littld02},
  refid = {8},
  creationdate = {2008.01.25}
}

@ARTICLE{Ahn14,
  author = {Ahn, Hee-Kyung and Kim, Hae Joo and Aggarwal, Pankaj},
  title = {Helping fellow beings anthropomorphized social causes and the role
	of anticipatory guilt},
  journal = {Psychological science},
  year = {2014},
  volume = {25},
  pages = {224--229},
  file = {Ahn14.pdf:Ahn\\Ahn14.pdf:PDF}
}

@INPROCEEDINGS{Ahn1991,
  author = {Ahn, W.},
  year = {1991},
  pages = {203-208},
  address = {Hillsdale, NJ},
  publisher = {Erlbaum},
  comment = {Proceedings of the 13th Annual Conference of the Cognitive Science
	Society. Effects of background knowledge on family resemblance sorting
	and missing features. Investigates the reason why background knowledge
	(a 'theory') helps people create Family Resemblance categories.},
  keywords = {Family Resemblance Theory-Guided Category Learning Category Learning
	Category Construction.},
  owner = {littld02},
  refid = {10},
  creationdate = {2008.01.25}
}

@INPROCEEDINGS{Ahn1990,
  author = {Ahn, W.},
  year = {1990},
  pages = {149-156},
  address = {Hillsdale, NJ},
  publisher = {Erlbaum},
  comment = {Proceedings of the 12th Annual Conference of the Cognitive Science
	Society Effects of background knowledge on family resemblance sorting.
	Found that the likelihood of people producing Family Resemblance
	category sorts was increased when they had knowledge of a 'theory'
	that was able to link surface features of category members together.},
  keywords = {Category Construction Category Learning Family Resemblance Theory-Guided
	Category Learning.},
  owner = {littld02},
  refid = {9},
  creationdate = {2008.01.25}
}

@ARTICLE{Ahn1992,
  author = {Ahn, W., \& Medin D.L.},
  title = {A two-stage model of category construction.},
  journal = {Cognitive Science},
  year = {1992},
  volume = {16},
  pages = {81-121},
  owner = {littld02},
  refid = {11},
  creationdate = {2008.01.25}
}

@ARTICLE{Ahn1996,
  author = {W. Ahn and J. Bailenson},
  title = {Mechanism-based explanations of causal attribution: An explanation
	of conjunction and discounting},
  journal = {Cognitive Psychology},
  year = {1996},
  volume = {31},
  pages = {82-123},
  owner = {lewan},
  creationdate = {2008.03.04}
}

@INCOLLECTION{Ahn2000,
  author = {W. Ahn and C. Kalish},
  title = {The role of covariation vs. mechanism information in causal attribution},
  booktitle = {Cognition and explanation},
  publisher = {MIT Press},
  year = {2000},
  editor = {R. Wilson and F. Keil},
  address = {Cambridge, MA},
  owner = {lewan},
  creationdate = {2008.03.04}
}

@ARTICLE{Ahn2002,
  author = {Ahn, W.-K. and Marsh, J. K. and Luhmann, C. C. and Lee, K.},
  title = {Effect of theory-based feature correlations on typicality judgements},
  journal = {Memory and Cognition},
  year = {2002},
  volume = {30},
  pages = {107-118},
  number = {1},
  owner = {littld02},
  refid = {12},
  creationdate = {2008.01.25}
}

@ARTICLE{Aikake1983,
  author = {Aikake, H.},
  title = {Information measures and model selection},
  journal = {Bulletin of the International Statistical Institute},
  year = {1983},
  volume = {50},
  pages = {277-290},
  owner = {littld02},
  refid = {13},
  creationdate = {2008.01.25}
}

@INPROCEEDINGS{Aiken12,
  author = {Aiken, L. S. and West, S. G. and Luhmann, M. and Baraldi, A. and
	Coxe, S. J.},
  title = {Estimating and graphing interactions},
  booktitle = {{APA} Handbook of Research Methods In Psychology: {V}olume {I}.:
	{D}ata analysis and research publication},
  year = {2012},
  editor = {Cooper, H.},
  pages = {101--127},
  address = {Washington},
  publisher = {American Psychological Association},
  file = {Aiken12.pdf:Aiken\\Aiken12.pdf:PDF},
  owner = {lewan},
  creationdate = {2012.08.14}
}

@ARTICLE{Aikin11,
  author = {Aikin, Scott F and Casey, John},
  title = {Straw men, weak men, and hollow men},
  journal = {Argumentation},
  year = {2011},
  volume = {25},
  pages = {87--105},
  file = {Aikin11.pdf:Aikin\\Aikin11.pdf:PDF}
}

@ARTICLE{Aitchison1983,
  author = {J. Aitchison},
  title = {Principal component analysis of compositional data},
  journal = {Biometrika},
  year = {1983},
  volume = {70},
  pages = {57-65},
  owner = {lewan},
  creationdate = {2008.03.04}
}

@ARTICLE{Aitkin2006,
  author = {Aitkin, C.D. and Feldman, J.},
  title = {Subjective complexity of categories defined over three-valued features.},
  journal = {Proceedings of the 28th Annual Conference of the Cognitive Science
	Society.},
  year = {2006},
  abstract = {Many studies in the last four decades have investigated the relative
	difficulty in learning of concepts defined by various logical forms.
	Historically, most such studies have used Boolean concepts, that
	is, categories formed by logical combinations of binary-valued variables.
	In previous work, we have found that in such categories subjective
	difficulty is well predicted by Boolean complexity, that is, the
	length of the shortest propositional formula equivalent to the concept.
	However, this formalization does not extend easily to concepts defined
	using features with more than two values. Such categories are of
	particular interest because they are not easily handled by any contemporary
	theories based on continuous metric spaces. In more recent work,
	we have developed a representational formalism suitable for representing
	such categories. This theory provides a measure of conceptual complexity
	for such categories, called algebraic complexity. Here we report
	an experiment testing the learnability of a set of a set of categories
	defined over two three-valued features. The results show that algebraic
	complexity gives a good account of the subjective learnability of
	these concepts.},
  owner = {littld02},
  refid = {14},
  creationdate = {2008.01.25}
}

@ARTICLE{Ajzen01,
  author = {Ajzen, I.},
  title = {Nature and operation of attitudes},
  journal = {Annual Review of Psychology},
  year = {2001},
  volume = {52},
  pages = {27--58},
  file = {Ajzen01.pdf:Ajzen\\Ajzen01.pdf:PDF},
  owner = {lewan},
  creationdate = {2013.05.07}
}

@ARTICLE{Ajzen1977a,
  author = {I. Ajzen},
  title = {Intuitive theories of events and the effects of base-rate information
	on prediction},
  journal = {Journal of Personality and Social Psychology},
  year = {1977},
  volume = {35},
  pages = {303-314},
  owner = {lewan},
  creationdate = {2008.03.04}
}

@ARTICLE{Ajzen08,
  author = {Ajzen, I. and Fishbein, M.},
  title = {Scaling and Testing Multiplicative Combinations in the {E}xpectancy--{V}alue
	Model of Attitudes},
  journal = {Journal of Applied Social Psychology},
  year = {2008},
  volume = {38},
  pages = {2222--2247},
  file = {Ajzen08.pdf:Ajzen\\Ajzen08.pdf:PDF},
  owner = {lewan},
  creationdate = {2011.01.02}
}

@ARTICLE{Ajzen1978,
  author = {I. Ajzen and M. Fishbein},
  title = {Use and misuse of {B}ayes's theorem in causal attribution: {D}on't
	attribute it to Ajzen and Fishbein either},
  journal = {Psychological Bulletin},
  year = {1978},
  volume = {85},
  pages = {244-246},
  owner = {lewan},
  creationdate = {2008.03.04}
}

@ARTICLE{Ajzen77,
  author = {Ajzen, I. and Fishbein, M},
  title = {Attitude-behavior relations: A theoretical analysis and review of
	empirical research},
  journal = {Psychological Bulletin},
  year = {1977},
  volume = {84},
  pages = {888--918},
  file = {Ajzen77.pdf:Ajzen\\Ajzen77.pdf:PDF},
  owner = {lewan},
  creationdate = {2013.05.07}
}

@ARTICLE{Ajzen1975,
  author = {I. Ajzen and M. Fishbein},
  title = {A {B}ayesian analysis of attribution processes},
  journal = {Psychological Bulletin},
  year = {1975},
  volume = {82},
  pages = {261-277},
  owner = {lewan},
  creationdate = {2008.03.04}
}

@INPROCEEDINGS{Akaike73,
  author = {Akaike, H.},
  title = {Information theory and an extension of the maximum likelihood principle},
  booktitle = {Second International Symposium on Information Theory},
  year = {1973},
  editor = {B. N. Petrov and F. Csaki},
  pages = {267--281},
  address = {Budapest},
  publisher = {Akademiai Kiado},
  owner = {pssaf},
  creationdate = {2009.03.02}
}

@ARTICLE{Akaike74,
  author = {Akaike, H.},
  title = {A new look at the statistical model identification},
  journal = {IEEE Transactions on Automatic Control},
  year = {1974},
  volume = {19},
  pages = {716--723},
  date-added = {2007-08-29 10:24:45 +0100},
  date-modified = {2007-08-29 10:24:45 +0100},
  file = {Akaike74.pdf:Akaike\\Akaike74.pdf:PDF;Akaike74.pdf:Akaike\\Akaike74.pdf:PDF},
  local-url = {file://localhost/Users/pssaf/Documents/localtex//Papers/Akaike/Akaike74.pdf}
}

@Article{Akerlof10,
  author    = {Akerlof, K. and DeBono, R. and Berry, P. and Leiserowitz, A. and Roser-Renouf, C. and Clarke, K. L. and Rogaeva, A. and Nisbet, M. C. and Weathers, M. R. and Maibach, E. W.},
  title     = {Public Perceptions of Climate Change as a Human Health Risk: Surveys of the United States, Canada and Malta},
  doi       = {10.3390/ijerph7062559},
  number    = {6},
  pages     = {2559--2606},
  volume    = {7},
  abstract  = {We used data from nationally representative surveys conducted in the
	United States, Canada and Malta between 2008 and 2009 to answer three
	questions: Does the public believe that climate change poses human
	health risks, and if so, are they seen as current or future risks?
	Whose health does the public think will be harmed? In what specific
	ways does the public believe climate change will harm human health?
	When asked directly about the potential impacts of climate change
	on health and well-being, a majority of people in all three nations
	said that it poses significant risks; moreover, about one third of
	Americans, one half of Canadians, and two-thirds of Maltese said
	that people are already being harmed. About a third or more of people
	in the United States and Canada saw themselves (United States, 32%;
	Canada, 67%), their family (United States, 35%; Canada, 46%), and
	people in their community (United States, 39%; Canada, 76%) as being
	vulnerable to at least moderate harm from climate change. About one
	third of Maltese (31%) said they were most concerned about the risk
	to themselves and their families. Many Canadians said that the elderly
	(45%) and children (33%) are at heightened risk of harm, while Americans
	were more likely to see people in developing countries as being at
	risk than people in their own nation. When prompted, large numbers
	of Canadians and Maltese said that climate change can cause respiratory
	problems (78-91%), heat-related problems (75-84%), cancer (61-90%),
	and infectious diseases (49-62%). Canadians also named sunburn (79%)
	and injuries from extreme weather events (73%), and Maltese cited
	allergies (84%). However, climate change appears to lack salience
	as a health issue in all three countries: relatively few people answered
	open-ended questions in a manner that indicated clear top-of-mind
	associations between climate change and human health risks. We recommend
	mounting public health communication initiatives that increase the
	salience of the human health consequences associated with climate
	change.},
  file      = {Akerlof10.pdf:Akerlof\\Akerlof10.pdf:PDF},
  journal   = {International Journal of Environmental Research and Public Health},
  owner     = {lewan},
  sn        = {1660-4601},
  tc        = {0},
  creationdate = {2011.02.17},
  ut        = {WOS:000279196000010},
  year      = {2010},
}

@ARTICLE{Akerlof12,
  author = {Akerlof, K. and Maibach, E. W. and Fitzgerald, D. and Cedeno, A.
	Y. and Neuman, A.},
  title = {Do people ``personally experience'' global warming, and if so how,
	and does it matter?},
  journal = {Global Environmental Change},
  year = {2013},
  volume = {23},
  pages = {81--91},
  doi = {10.1016/j.gloenvcha.2012.07.006},
  file = {Akerlof12.pdf:Akerlof\\Akerlof12.pdf:PDF},
  owner = {lewan},
  creationdate = {2013.08.30}
}

@ARTICLE{Akhtar13,
  author = {Akhtar, Omair and Paunesku, David and Tormala, Zakary L},
  title = {Weak $>$ Strong The Ironic Effect of Argument Strength on Supportive
	Advocacy},
  journal = {Personality and Social Psychology Bulletin},
  year = {2013},
  volume = {39},
  pages = {1214--1226},
  file = {Akhtar13.pdf:Akhtar\\Akhtar13.pdf:PDF}
}

@ARTICLE{Akkerman14,
  author = {Akkerman, Agnes and Mudde, Cas and Zaslove, Andrej},
  title = {How Populist Are the People? Measuring Populist Attitudes in Voters},
  journal = {Comparative Political Studies},
  year = {2014},
  volume = {47},
  pages = {1324--1353},
  doi = {10.1177/0010414013512600},
  file = {Akkerman14.pdf:Akkerman\\Akkerman14.pdf:PDF}
}

@Article{Aklin13,
  author  = {Aklin, Micha{\"e}l and Urpelainen, Johannes},
  title   = {Perceptions of scientific dissent undermine public support for environmental policy},
  year    = {2014},
  volume  = {38},
  pages   = {173--177},
  file    = {Aklin13.pdf:Aklin\\Aklin13.pdf:PDF},
  journal = {Environmental Science \& Policy},
}

@ARTICLE{Aks03,
  author = {Aks, D. J. and Sprott, J. C.},
  title = {The role of depth and 1/f dynamics in perceiving reversible figures},
  journal = {Nonlinear Dynamics, Psychology, and Life Sciences},
  year = {2003},
  volume = {7},
  pages = {161-180},
  date-added = {2007-08-29 10:24:45 +0100},
  date-modified = {2007-08-29 10:24:45 +0100},
  file = {Aks03.pdf:Aks\\Aks03.pdf:PDF;Aks03.pdf:Aks\\Aks03.pdf:PDF},
  local-url = {file://localhost/Users/pssaf/Documents/localtex//Papers/Aks/Aks03.pdf}
}

@ARTICLE{Aks02,
  author = {Aks, D. J. and Zelinsky, G. J. and Sprott, J. C.},
  title = {Memory across eye-movements: 1/f dynamic in visual search},
  journal = {Nonlinear Dynamics, Psychology, and Life Sciences},
  year = {2002},
  volume = {6},
  pages = {1-25},
  date-added = {2007-08-29 10:24:45 +0100},
  date-modified = {2007-08-29 10:24:45 +0100},
  file = {Aks02.pdf:Aks\\Aks02.pdf:PDF;Aks02.pdf:Aks\\Aks02.pdf:PDF},
  local-url = {file://localhost/Users/pssaf/Documents/localtex//Papers/Aks/Aks02.pdf}
}

@ARTICLE{Akter12,
  author = {Akter, Sonia and Bennett, Jeff and Ward, Michael B.},
  title = {Climate change scepticism and public support for mitigation: Evidence
	from an Australian choice experiment},
  journal = {Global Environmental Change: Human and Policy Dimensions},
  year = {2012},
  volume = {22},
  pages = {736--745},
  doi = {10.1016/j.gloenvcha.2012.05.004},
  file = {Akter12.pdf:Akter\\Akter12.pdf:PDF},
  owner = {charles},
  sn = {0959-3780},
  tc = {3},
  creationdate = {2014.01.31},
  ut = {WOS:000309306400017},
  z8 = {0},
  z9 = {3},
  zb = {0},
  zs = {0}
}

@ARTICLE{Akyurek05,
  author = {Aky\"{u}rek, E. G. and Hommel, B.},
  title = {Short-term memory and the attentional blink: {C}apacity versus content},
  journal = {Memory \& Cognition},
  year = {2005},
  volume = {33},
  pages = {654--663},
  file = {Akyurek05.pdf:Akyurek\\Akyurek05.pdf:PDF},
  owner = {lewan},
  creationdate = {2009.11.19}
}

@ARTICLE{Akyurek07,
  author = {Aky\"{u}rek, E. G. and Hommel, B. and Jolicoeur, P.},
  title = {Direct evidence for a role of working memory in the attentional blink},
  journal = {Memory \& Cognition},
  year = {2007},
  volume = {35},
  pages = {621--627},
  file = {Akyurek07.pdf:Akyurek\\Akyurek07.pdf:PDF},
  owner = {lewan},
  creationdate = {2009.11.19}
}

@ARTICLE{Alais04,
  author = {Alais, D. and Burr, D.},
  title = {The ventriloquist effect results from near-optimal bimodal integration},
  journal = {Current Biology},
  year = {2004},
  volume = {14},
  pages = {257--262},
  owner = {pssaf},
  creationdate = {2010.04.14}
}

@ARTICLE{Alberts15,
  author = {Alberts, Bruce and Cicerone, Ralph J. and Fienberg, Stephen E. and
	Kamb, Alexander and McNutt, Marcia and Nerem, Robert M. and Schekman,
	Randy and Shiffrin, Richard and Stodden, Victoria and Suresh, Subra
	and Zuber, Maria T. and Pope, Barbara Kline and Jamieson, Kathleen
	Hall},
  title = {Self-correction in science at work},
  journal = {Science},
  year = {2015},
  volume = {348},
  pages = {1420--1422},
  doi = {10.1126/science.aab3847},
  file = {Alberts15.pdf:Alberts\\Alberts15.pdf:PDF}
}

@ARTICLE{Albina1984,
  author = {Albina, F.A.},
  title = {Wildland fires},
  journal = {American Scientist},
  year = {1984},
  volume = {72},
  pages = {590-597},
  owner = {littld02},
  refid = {16},
  creationdate = {2008.01.25}
}

@INCOLLECTION{Aldous1985,
  author = {Aldous, D.},
  title = {Exchangeability and related topics},
  booktitle = {{\'E}cole d'{\'e}t{\'e} de probabilit{\'e}s de {S}aint-{F}lour, {XIII}---1983},
  publisher = {Springer},
  year = {1985},
  pages = {1--198},
  address = {Berlin},
  owner = {lewan},
  creationdate = {2008.03.04}
}

@Article{Aldred13,
  author   = {Jonathan Aldred},
  title    = {Justifying precautionary policies: Incommensurability and uncertainty},
  doi      = {10.1016/j.ecolecon.2013.10.006},
  pages    = {132 -- 140},
  volume   = {96},
  abstract = {Abstract When decisions are taken in conditions of Keynesian or Knightian
	uncertainty, and when there is a threat of serious or irreversible
	environmental damage, the Precautionary Principle is often recommended
	to guide decision-making. However, the Precautionary Principle has
	been widely criticised. In response to these criticisms, a qualitative
	version of the Precautionary Principle is developed which draws its
	normative content from a blend of formal decision theory and political
	philosophy. It is argued that precautionary action can be justified
	by some flexible combination of uncertainty and incommensurability.
	The ‘greater’ the uncertainty, the ‘less’ incommensurability is required
	to justify precautionary action, and vice versa. Throughout the paper,
	the arguments are explored using the example of climate change decision
	problems.},
  file     = {Aldred13.pdf:Aldred\\Aldred13.pdf:PDF},
  journal  = {Ecological Economics},
  year     = {2013},
}

@BOOK{Aldred09,
  title = {The skeptical economist: {R}evealing the ethics inside economics},
  publisher = {Earthscan},
  year = {2009},
  author = {Aldred, J.},
  address = {London},
  owner = {lewan},
  creationdate = {2012.03.11}
}

@ARTICLE{Aldred09a,
  author = {Aldred, J.},
  title = {Ethics and Climate Change Cost-Benefit Analysis: {S}tern and After},
  journal = {New Political Economy},
  year = {2009},
  volume = {14},
  pages = {469--488},
  file = {Aldred09a.pdf:Aldred\\Aldred09a.pdf:PDF},
  owner = {lewan},
  creationdate = {2012.03.11}
}

@Article{Aldridge77,
  author    = {Aldridge, J. W. and Farrell, M. T.},
  title     = {Long-term recency effects in free recall},
  year      = {1977},
  volume    = {90},
  pages     = {475--479},
  file      = {Aldridge77.pdf:Aldridge\\Aldridge77.pdf:PDF},
  groups    = {CD},
  journal   = {American Journal of Psychology},
  owner     = {pssaf},
  creationdate = {2010.01.19},
}

@ARTICLE{Aldridge87,
  author = {Aldridge, J. W. and Garcia, H. R. and Mena, G.},
  title = {Habituation as a necessary condition for maintenance rehearsal},
  journal = {Journal of Memory and Language},
  year = {1987},
  volume = {26},
  pages = {632-637},
  file = {Aldridge87.pdf:Aldridge\\Aldridge87.pdf:PDF;Aldridge87.pdf:Aldridge\\Aldridge87.pdf:PDF},
  owner = {charles},
  creationdate = {2008.06.12}
}

@ARTICLE{Aldy12,
  author = {Aldy, J. E. and Stavins, R. N.},
  title = {Using the Market to Address Climate Change: {I}nsights from Theory
	\& Experience},
  journal = {Daedalus},
  year = {2012},
  file = {:Aldy\\Aldy12 .pdf:PDF},
  owner = {lewan},
  creationdate = {2012.08.07}
}

@ARTICLE{Alesina05,
  author = {Alesina, A. and Angeletos, G.-M.},
  title = {Fairness and redistribution},
  journal = {American Economic Review},
  year = {2005},
  volume = {95},
  pages = {960--980},
  file = {Alesina05.pdf:Alesina\\Alesina05.pdf:PDF},
  owner = {lewan},
  creationdate = {2012.03.28}
}

@ARTICLE{Aleven2002,
  author = {Aleven, V.A.W.M.M. and Koedinger, K.R.},
  title = {An effective metacognitive strategy: Learning by doing and explaining
	with a computer-based Cognitive Tutor},
  journal = {Cognitive Science},
  year = {2002},
  volume = {26},
  pages = {147-179},
  owner = {littld02},
  refid = {17},
  creationdate = {2008.01.25}
}

@BOOK{Alexander09,
  title = {Global Warming False Alarm: {T}he Bad Science Behind the {U}nited
	{N}ations' Assertion That Man-Made {CO2} Causes Global Warming},
  publisher = {Canterbury House Publishing},
  year = {2009},
  author = {Alexander, R. B.},
  address = {Vilas, NC},
  owner = {lewan},
  creationdate = {2012.05.06}
}

@ARTICLE{Alfonso-Reese06,
  author = {Alfonso-Reese, L. A.},
  title = {General recognition theory of categorization: A {MATLAB} toolbox},
  journal = {Behavior Research Methods},
  year = {2006},
  volume = {38},
  pages = {579--583},
  file = {Alfonso-Reese06.pdf:Alfonso-Reese\\Alfonso-Reese06.pdf:PDF},
  owner = {pssaf},
  creationdate = {2009.06.12}
}

@ARTICLE{Alfonso-Reese02,
  author = {Alfonso-Reese, L. A. and Ashby, F. G. and Brainard, D. H.},
  title = {What makes a categorization task difficult?},
  journal = {Perception and Psychophysics},
  year = {2002},
  volume = {4},
  pages = {570-583},
  number = {4},
  file = {Alfonso-Reese02.pdf:Alfonso-Reese\\Alfonso-Reese02.pdf:PDF},
  keywords = {Category Learning Category Types},
  owner = {littld02},
  refid = {18},
  creationdate = {2008.01.25}
}

@ARTICLE{Ali11,
  author = {Ali, N. and Chater, N. and Oaksford M.},
  title = {The mental representation of causal conditional reasoning: {M}ental
	models or causal models},
  journal = {Cognition},
  year = {2011},
  volume = {119},
  pages = {403--418},
  file = {Ali11.pdf:Ali\\Ali11.pdf:PDF},
  owner = {lewan},
  creationdate = {2012.02.26}
}

@ARTICLE{Alibali1999,
  author = {Alibali, M.W.},
  title = {How children change their minds: Strategy change can be gradual or
	abrupt},
  journal = {Developmental Psychology},
  year = {1999},
  volume = {35},
  pages = {127-145},
  number = {1},
  owner = {littld02},
  refid = {19},
  creationdate = {2008.01.25}
}

@ARTICLE{Allan1993,
  author = {Lorraine G. Allan},
  title = {Human contingency judgments: {R}ule based or associative?},
  journal = {Psychological Bulletin},
  year = {1993},
  volume = {114},
  pages = {435-448},
  owner = {lewan},
  creationdate = {2008.03.04}
}

@ARTICLE{Allan1980,
  author = {Lorraine G. Allan},
  title = {A note on measurement of contingency between two binary variables
	in judgment tasks},
  journal = {Bulletin of the Psychonomic Society},
  year = {1980},
  volume = {15},
  pages = {147-149},
  owner = {lewan},
  creationdate = {2008.03.04}
}

@ARTICLE{Allan1979,
  author = {Lorraine G. Allan},
  title = {The perception of time},
  journal = {Perception and Psychophysics},
  year = {1979},
  volume = {26},
  pages = {340-354},
  owner = {lewan},
  creationdate = {2008.03.04}
}

@ARTICLE{Allan1983,
  author = {Lorraine G. Allan and H. M. Jenkins},
  title = {The effect of representations of binary variables on judgment of
	influence},
  journal = {Learning and Motivation},
  year = {1983},
  volume = {14},
  pages = {381-405},
  owner = {lewan},
  creationdate = {2008.03.04}
}

@ARTICLE{Allan11,
  author = {Allan, R. P.},
  title = {CLIMATE CHANGE Human influence on rainfall},
  journal = {Nature},
  year = {2011},
  volume = {470},
  pages = {344--345},
  number = {7334},
  month = feb,
  doi = {10.1038/470344a},
  file = {Allan11.pdf:Allan\\Allan11.pdf:PDF},
  owner = {lewan},
  sn = {0028-0836},
  tc = {0},
  creationdate = {2011.10.05},
  ut = {WOS:000287409100031},
  z9 = {0}
}

@Article{Allan14,
  author  = {Allan, Richard P. and Liu, Chunlei and Loeb, Norman G. and Palmer, Matthew D. and Roberts, Malcolm and Smith, Doug and Vidale, Pier-Luigi},
  title   = {Changes in global net radiative imbalance 1985--2012},
  year    = {2014},
  volume  = {41},
  pages   = {4398--4405},
  doi     = {10.1002/2014GL060962},
  file    = {Allan14.pdf:Allan\\Allan14.pdf:PDF},
  journal = {Geophysical Research Letters},
}

@ARTICLE{Allchin04,
  author = {Allchin, D.},
  title = {Should the Sociology of Science Be Rated {X}?},
  journal = {Science Education},
  year = {2004},
  volume = {88},
  pages = {934--946},
  doi = {10.1002/sce.20026},
  file = {Allchin04.pdf:Allchin\\Allchin04.pdf:PDF},
  owner = {lewan},
  creationdate = {2011.10.25}
}

@ARTICLE{Allcott10,
  author = {Allcott, H. and Mullainathan, S.},
  title = {Behavior and Energy Policy},
  journal = {Science},
  year = {2010},
  volume = {327},
  pages = {1204--1205},
  file = {Allcott10.pdf:Allcott\\Allcott10.pdf:PDF},
  owner = {lewan},
  creationdate = {2010.10.19}
}

@ARTICLE{Allen2000,
  author = {Allen, C.},
  title = {The evolution of rational demons.},
  journal = {Behavioral \& Brain Sciences},
  year = {2000},
  volume = {23},
  pages = {742},
  number = {5},
  owner = {littld02},
  refid = {20},
  creationdate = {2008.01.25}
}

@ARTICLE{Allen13a,
  author = {Allen, Matthew},
  title = {Confronting the Vector of Tobacco-Related Disease},
  journal = {American Journal of Law \& Medicine},
  year = {2013},
  volume = {39},
  pages = {308--331},
  file = {Allen13a.pdf:Allen\\Allen13a.pdf:PDF}
}

@ARTICLE{Allen11,
  author = {Allen, M.},
  title = {In defense of the traditional null hypothesis: remarks on the {Trenberth
	and Curry WIREs} opinion articles},
  journal = {WIREs Climate Change},
  year = {2011},
  volume = {1},
  doi = {10.1OO2/wcc.145},
  file = {Allen11.pdf:Allen\\Allen11.pdf:PDF},
  owner = {lewan},
  creationdate = {2011.11.02}
}

@ARTICLE{Allen05,
  author = {Allen, M.},
  title = {A novel view of global warming},
  journal = {Nature},
  year = {2005},
  volume = {433},
  pages = {198},
  owner = {ullrich},
  creationdate = {2011.10.26}
}

@ARTICLE{Allen03,
  author = {Allen, Myles},
  title = {Liability for climate change},
  journal = {Nature},
  year = {2003},
  volume = {421},
  pages = {891--892},
  number = {6926},
  month = feb,
  doi = {10.1038/421891a},
  file = {Allen03.pdf:Allen\\Allen03.pdf:PDF},
  issn = {0028-0836},
  owner = {lewan},
  creationdate = {2016.02.12}
}

@ARTICLE{Allen13,
  author = {Allen, M. R. and Stocker, T. F.},
  title = {Impact of delay in reducing carbon dioxide emissions},
  journal = {Nature Climate Change},
  year = {2013},
  doi = {10.1038/NCLIMATE2077},
  file = {Allen13.pdf:Allen\\Allen13.pdf:PDF},
  owner = {lewan},
  creationdate = {2013.11.21}
}

@ARTICLE{Allen06,
  author = {Allen, R. and Hulme, C.},
  title = {Speech and language processing mechanisms in verbal serial recall},
  journal = {Journal of Memory and Language},
  year = {2006},
  volume = {55},
  pages = {64-88},
  date-added = {2007-08-29 10:24:45 +0100},
  date-modified = {2007-08-29 10:24:45 +0100},
  file = {Allen06.pdf:Allen\\Allen06.pdf:PDF;Allen06.pdf:Allen\\Allen06.pdf:PDF},
  local-url = {file://localhost/Users/pssaf/Documents/localtex//Papers/Allen/Allen06.pdf},
  owner = {pssaf},
  creationdate = {2006.08.15}
}

@ARTICLE{Allen1991,
  author = {S. W. Allen and L. R. Brooks},
  title = {Specializing the operation of an explicit rule},
  journal = {Journal of Experimental Psychology: General},
  year = {1991},
  volume = {120},
  pages = {3-19},
  owner = {lewan},
  creationdate = {2008.03.04}
}

@ARTICLE{Allenby11,
  author = {Allenby, B. R. and Sarewitz, D.},
  title = {We've made a world we cannot control},
  journal = {New Scientist},
  year = {2011},
  volume = {210},
  pages = {28--29},
  number = {2812},
  file = {Allenby11.pdf:Allenby\\Allenby11.pdf:PDF},
  owner = {lewan},
  creationdate = {2011.10.09}
}

@UNPUBLISHED{Allison09,
  author = {Allison, I. and Bindoff, N. L. and Bindschadler, R. A. and Cox, P.
	M. and de Noblet, N. and England, M. H. and Francis, J. E. and Gruber,
	N. and Haywood, A. M. and Karoly, D. J. and Kaser, G. and Le Quéré,
	C. and Lenton, T. M. and Mann, M. E and McNeil, B. I. and Pitman,
	A. J. and Rahmstorf, S. and Rignot, E. and Schellnhuber, H. J. and
	Schneider, S. H. and Sherwood, S. C. and Somerville, R. C. J. and
	Steffen, K. and Steig, E. J. and Visbeck, M. and Weaver, A. J.},
  title = {The {C}openhagen Diagnosis, 2009: {U}pdating the World on the Latest
	Climate Science},
  note = {University of New South Wales},
  year = {2009},
  file = {Allison09.pdf:Allison\\Allison09.pdf:PDF},
  owner = {lewan},
  creationdate = {2009.12.20}
}

@Article{Alloway06,
  author    = {Alloway, T. P. and Gathercole, S. E. and Pickering, S. J.},
  title     = {Verbal and visuospatial short-term and working memory in children: Are they separable?},
  pages     = {1698--1716},
  volume    = {77},
  abstract  = {This study explored the structure of verbal and visuospatial short-term
	and working memory in children between ages 4 and 11 years. Multiple
	tasks measuring 4 different memory components were used to capture
	the cognitive processes underlying working memory. Confirmatory factor
	analyses indicated that the processing component of working memory
	tasks was supported by a common resource pool, while storage aspects
	depend on domain-specific verbal and visuospatial resources. This
	model is largely stable across this developmental period, although
	some evidence exists that the links between the domain-specific visuospatial
	construct and the domain-general processing construct were higher
	in the 4- to- 6-year age group. The data also suggest that all working
	memory components are in place by 4 years of age.},
  file      = {Alloway06.pdf:Alloway\\Alloway06.pdf:PDF},
  journal   = {Child Development},
  owner     = {lewan},
  sn        = {0009-3920},
  tc        = {69},
  creationdate = {2011.05.12},
  ut        = {WOS:000241954700014},
  year      = {2006},
}

@ARTICLE{Alloy1984,
  author = {L. B. Alloy and N. Tabachnik},
  title = {Assessment of covariation by humans and animals: {T}he joint influence
	of prior expectations and current situational information},
  journal = {Psychological Review},
  year = {1984},
  volume = {91},
  pages = {112-149},
  owner = {lewan},
  creationdate = {2008.03.04}
}

@ARTICLE{Allport45,
  author = {Allport, F. H. and Lepkin, M.},
  title = {Wartime rumors of waste and special privilege: {W}hy some people
	believe them},
  journal = {Journal of Abnormal and Social Psychology},
  year = {1945},
  volume = {40},
  pages = {3--36},
  owner = {lewan},
  creationdate = {2011.10.07}
}

@ARTICLE{Allport43,
  author = {Allport, Floyd H. and Lepkin, Milton},
  title = {Building war morale with news - headlines},
  journal = {The Public Opinion Quarterly},
  year = {1943},
  volume = {7},
  pages = {211--221},
  file = {Allport43.pdf:Allport\\Allport43.pdf:PDF},
  owner = {charles},
  creationdate = {2013.07.02},
  url = {http://www.jstor.org/stable/2745651}
}

@ARTICLE{Allum08,
  author = {Allum, Nick and Sturgis, Patrick and Tabourazi, Dimitra and Brunton-Smith,
	Ian},
  title = {Science knowledge and attitudes across cultures: a meta-analysis},
  journal = {Public Understanding of Science},
  year = {2008},
  volume = {17},
  pages = {35--54},
  abstract = {The correlation between knowledge and attitudes has been the source
	of controversy in research on the public understanding of science
	(PUS). Although many studies, both quantitative and qualitative,
	have examined this issue, the results are at best diverse and at
	worst contradictory. In this paper, we review the evidence on the
	relationship between public attitudes and public knowledge about
	science across 40 countries using a meta-analytic approach. We fit
	multilevel models to data from 193 nationally representative surveys
	on PUS carried out since 1989. We find a small positive correlation
	between general attitudes towards science and general knowledge of
	scientific facts, after controlling for a range of possible confounding
	variables. This general relationship varies little across cultures
	but more substantially between different domains of science and technology.
	Our results suggest that PUS research needs to focus on understanding
	the mechanisms that underlie the clear association that exists between
	knowledge and attitudes about science.},
  doi = {10.1177/0963662506070159},
  file = {Allum08.pdf:Allum\\Allum08.pdf:PDF}
}

@ARTICLE{Alm1982,
  author = {Alm, H.},
  title = {Effects of pretraining on the construction of complex rules in probabilistic
	inference tasks},
  journal = {Umea Psychological Reports},
  year = {1982},
  volume = {162},
  pages = {1-13},
  abstract = {Hypothesized that difficulties in learning complex rules in probabilistic
	inference tasks are associated with limited access to more complex
	rules. The access variable was manipulated with a pretraining procedure
	that involved the production of uncommon rules before the learning
	stage. Subjects were 32 high school and college students. Pretraining
	had no effect and having the components of a complex rule was a necessary
	but insufficient condition for construction of a complex rule. It
	is concluded that learning a complex rule in a probabilistic inference
	task must be explained in terms of individual differences.},
  keywords = {Probabilistic Inference Representation Rule Learning},
  owner = {littld02},
  refid = {24},
  creationdate = {2008.01.25}
}

@ARTICLE{Alm1982a,
  author = {Alm, H. and Brehmer, B.},
  title = {Hypotheses about cue-criterion relations in linear and random inference
	tasks},
  journal = {Umea Psychological Reports},
  year = {1982},
  volume = {164},
  pages = {1-20},
  abstract = {Assessed 48 undergraduates' hypotheses about cue-criterion relations
	by means of verbal reports. The notion of learning as a hypotheses-sampling
	process received considerable support. Results show that (1) subjects
	used the same hypotheses in both conditions, (2) the hypotheses were
	few in number, and (3) there was a high degree of resampling of previously
	discarded hypotheses. The form of the hypothesis hierarchy was in
	general agreement with Brehmer. Subjects used data from the task
	mainly to test hypotheses rather than to construct new hypotheses.
	Subjects behaved in approximately the same way in a random task as
	in a task in which the validity of the cue was .40. This suggests
	that there may not be any genuine learning of tasks with low cue
	validities; "learning" in these tasks is the result of a strong tendency
	to use linear rules regardless of the nature of the task.},
  keywords = {Probabilistic Inference Hypothesis Testing},
  owner = {littld02},
  refid = {26},
  creationdate = {2008.01.25}
}

@ARTICLE{Alm1981,
  author = {Alm, H. and Brehmer, B.},
  title = {How subjects explain their failure to learn probabilistic inference
	tasks},
  journal = {Umea Psychological Reports},
  year = {1981},
  volume = {158},
  abstract = {Investigated which of the four causal elements--task difficulty, low
	effort, low ability, and bad luck--32 Swedish undergraduates used
	to explain their inadequate performance on a single-cue probability
	learning task. It was found that subjects explained their failure
	in terms of situational factors. The magnitude of failure had no
	effect on subjects' attributions for failure, suggesting that subjects
	in a probabilistic inference task take a deterministic rather than
	a statistical approach.},
  keywords = {Probabilistic Inference Representation},
  owner = {littld02},
  refid = {25},
  creationdate = {2008.01.25}
}

@ARTICLE{Alston85,
  author = {Alston, W. P.},
  title = {Concepts of epistemic justification},
  journal = {The Monist},
  year = {1085},
  volume = {68},
  pages = {57--89},
  file = {Alston85.pdf:Alston\\Alston85.pdf:PDF},
  owner = {lewan},
  creationdate = {2015.04.10}
}

@ARTICLE{Althaus96,
  author = {Althaus, S. L. and Edy, J. A. and Entman, R. M. and Phalen, P.},
  title = {Revising the indexing hypothesis: Officials, media, and the {L}ibya
	crisis},
  journal = {Political Communication},
  year = {1996},
  volume = {13},
  pages = {407--421},
  file = {Althaus96.pdf:Althaus\\Althaus96.pdf:PDF},
  owner = {charles},
  sn = {1058-4609},
  tc = {38},
  creationdate = {2013.07.02},
  ut = {WOS:A1996VZ37900003},
  z8 = {0},
  z9 = {38},
  zb = {0}
}

@ARTICLE{Althaus01,
  author = {Althaus, S. L. and Edy, J. A. and Phalen, P. F.},
  title = {Using substitutes for full-text news stories in content analysis:
	Which text is best?},
  journal = {American Journal of Political Science},
  year = {2001},
  volume = {45},
  pages = {707--723},
  doi = {10.2307/2669247},
  file = {Althaus01.pdf:Althaus\\Althaus01.pdf:PDF},
  owner = {charles},
  sn = {0092-5853},
  tc = {25},
  creationdate = {2013.07.02},
  ut = {WOS:000169584500014},
  z8 = {0},
  z9 = {25},
  zb = {1}
}

@ARTICLE{Altheide05,
  author = {Altheide, D. L. and Grimes, J. N.},
  title = {War programming: The propaganda project and the Iraq war:},
  journal = {The Sociological Quarterly},
  year = {2005},
  volume = {46},
  pages = {617-643},
  file = {Altheide05.pdf:Altheide\\Altheide05.pdf:PDF;Altheide05.pdf:Altheide\\Altheide05.pdf:PDF},
  owner = {charles},
  creationdate = {2008.08.05}
}

@ARTICLE{Altmann05,
  author = {Altmann, E. M.},
  title = {Repetition priming in task switching: Do the benefits disspate?},
  journal = {Psychonomic Bulletin \& Review},
  year = {2005},
  volume = {12},
  pages = {535-540},
  number = {3},
  file = {Altmann05.pdf:Altmann\\Altmann05.pdf:PDF;Altmann05.pdf:Altmann\\Altmann05.pdf:PDF},
  owner = {charles},
  creationdate = {2008.06.30}
}

@ARTICLE{Altmann02a,
  author = {Altmann, E. M.},
  title = {Functional decay of memory for tasks},
  journal = {Psychological Research},
  year = {2002},
  volume = {66},
  pages = {287--297},
  file = {Altmann02a.pdf:Altmann\\Altmann02a.pdf:PDF},
  owner = {lewan},
  creationdate = {2009.03.23}
}

@ARTICLE{Altmann08,
  author = {Altmann, E. M. and Gray, W. D.},
  title = {An Integrated Model of Cognitive Control in Task Switching},
  journal = {Psychological Review},
  year = {2008},
  volume = {115},
  pages = {602-639},
  file = {Altmann08.pdf:Altmann\\Altmann08.pdf:PDF},
  owner = {lewan},
  creationdate = {2009.03.11}
}

@ARTICLE{Altmann02,
  author = {Altmann, E. M. and Gray, W. D.},
  title = {Forgetting to remember: The functional relations of decay and interference},
  journal = {Psychological Science},
  year = {2002},
  volume = {13},
  pages = {27-33},
  number = {1},
  file = {Altmann02.pdf:Altmann\\Altmann02.pdf:PDF;Altmann02.pdf:Altmann\\Altmann02.pdf:PDF},
  owner = {charles},
  creationdate = {2008.06.30}
}

@ARTICLE{Altmann12,
  author = {Altmann, E. M. and Schunn, C. D.},
  title = {Decay Versus Interference: {A} New Look at an Old Interaction},
  journal = {Psychological Science},
  year = {2012},
  doi = {10.1177/0956797612446027},
  file = {Altmann12.pdf:Altmann\\Altmann12.pdf:PDF},
  owner = {lewan},
  creationdate = {2012.09.29}
}

@ARTICLE{Alvaredo13,
  author = {Alvaredo, Facundo and Atkinson, Anthony B. and Piketty, Thomas and
	Saez, Emmanuel},
  title = {The top 1 percent in international and historical perspective},
  journal = {Journal of Economic Perspectives},
  year = {2013},
  volume = {27},
  pages = {3--20},
  doi = {10.1257/jep.27.3.3},
  file = {Alvaredo13.pdf:Alvaredo\\Alvaredo13.pdf:PDF}
}

@ARTICLE{Alvarez04,
  author = {Alvarez, G. A. and Cavanagh, P.},
  title = {The capacity of visual short-term memory is set both by visual information
	load and by number of objects},
  journal = {Psychological Science},
  year = {2004},
  volume = {15},
  pages = {106-11},
  abstract = {Previous research has suggested that visual short-term memory has
	a fixed capacity of about four objects. However, we found that capacity
	varied substantially across the five stimulus classes we examined,
	ranging from 1.6 for shaded cubes to 4.4 for colors (estimated using
	a change detection task). We also estimated the information load
	per item in each class, using visual search rate. The changes we
	measured in memory capacity across classes were almost exactly mirrored
	by changes in the opposite direction in visual search rate (r2=.992
	between search rate and the reciprocal of memory capacity). The greater
	the information load of each item in a stimulus class (as indicated
	by a slower search rate), the fewer items from that class one can
	hold in memory. Extrapolating this linear relationship reveals that
	there is also an upper bound on capacity of approximately four or
	five objects. Thus, both the visual information load and number of
	objects impose capacity limits on visual short-term memory.},
  date-added = {2007-08-29 10:24:45 +0100},
  date-modified = {2007-08-29 10:24:45 +0100},
  file = {Alvarez04.pdf:Alvarez\\Alvarez04.pdf:PDF;Alvarez04.pdf:Alvarez\\Alvarez04.pdf:PDF},
  keywords = {Adolescent and Adult and *Attention and *Color Perception and Discrimination
	Learning and Female and Humans and Male and *Memory, Short-Term and
	*Pattern Recognition, Visual and Problem Solving and Psychophysics
	and Reaction Time and Sensory Thresholds},
  local-url = {file://localhost/Users/pssaf/Documents/localtex//Papers/Alvarez/Alvarez04.pdf}
}

@ARTICLE{Amano14,
  author = {Amano, Tatsuya and Sandel, Brody and Eager, Heidi and Bulteau, Edouard
	and Svenning, Jens-Christian and Dalsgaard, Bo and Rahbek, Carsten
	and Davies, Richard G. and Sutherland, William J.},
  title = {Global distribution and drivers of language extinction risk},
  journal = {Proceedings of the Royal Society B: Biological Sciences},
  year = {2014},
  volume = {281},
  pages = {20141574},
  abstract = {Many of the world's languages face serious risk of extinction. Efforts
	to prevent this cultural loss are severely constrained by a poor
	understanding of the geographical patterns and drivers of extinction
	risk. We quantify the global distribution of language extinction
	risk—represented by small range and speaker population sizes and
	rapid declines in the number of speakers—and identify the underlying
	environmental and socioeconomic drivers. We show that both small
	range and speaker population sizes are associated with rapid declines
	in speaker numbers, causing 25% of existing languages to be threatened
	based on criteria used for species. Language range and population
	sizes are small in tropical and arctic regions, particularly in areas
	with high rainfall, high topographic heterogeneity and/or rapidly
	growing human populations. By contrast, recent speaker declines have
	mainly occurred at high latitudes and are strongly linked to high
	economic growth. Threatened languages are numerous in the tropics,
	the Himalayas and northwestern North America. These results indicate
	that small-population languages remaining in economically developed
	regions are seriously threatened by continued speaker declines. However,
	risks of future language losses are especially high in the tropics
	and in the Himalayas, as these regions harbour many small-population
	languages and are undergoing rapid economic growth.},
  doi = {10.1098/rspb.2014.1574},
  file = {Amano14.pdf:Amano\\Amano14.pdf:PDF}
}

@ARTICLE{Amaral2000,
  author = {L. A. N. Amaral and A. Scala an M. Barthelemy and H. E. Stanley},
  title = {Classes of behavior of small-world networks},
  journal = {Proc. Natl. Acad. Sci. USA},
  year = {2000},
  volume = {97},
  pages = {1149-1152},
  owner = {lewan},
  creationdate = {2008.03.04}
}

@ARTICLE{Amari67,
  author = {Amari, S.},
  title = {A theory of adaptive pattern classifiers},
  journal = {IEEE Transactions on Electronic Computers},
  year = {1967},
  volume = {EC-16},
  pages = {299-307},
  number = {3},
  file = {Amari67.pdf:Amari\\Amari67.pdf:PDF;Amari67.pdf:Amari\\Amari67.pdf:PDF},
  owner = {charles},
  creationdate = {2008.06.30}
}

@ARTICLE{Amato13,
  author = {Amato, I.},
  title = {Concrete solutions},
  journal = {Nature},
  year = {2013},
  volume = {494},
  pages = {300--301},
  file = {Amato13.pdf:Amato\\Amato13.pdf:PDF},
  owner = {lewan},
  creationdate = {2013.11.20}
}

@ARTICLE{Amazeen15,
  author = {Michelle A. Amazeen},
  title = {Revisiting the Epistemology of Fact-Checking},
  journal = {Critical Review},
  year = {2015},
  volume = {27},
  pages = {1--22},
  doi = {10.1080/08913811.2014.993890},
  file = {Amazeen15.pdf:Amazeen\\Amazeen15.pdf:PDF},
  owner = {lewan},
  creationdate = {2016.08.03}
}

@ARTICLE{Ames04,
  author = {Ames, D. R.},
  title = {Strategies for social inference: A similarity contingency model of
	projection and stereotyping in attribute prevalence estimates},
  journal = {Journal of Personality and Social Psychology},
  year = {2004},
  volume = {87},
  pages = {573--585},
  doi = {10.1037/0022-3514.87.5.573},
  file = {Ames04.pdf:Ames\\Ames04.pdf:PDF},
  owner = {charles},
  sn = {0022-3514},
  tc = {60},
  creationdate = {2013.06.26},
  ut = {WOS:000224717400002},
  z8 = {0},
  z9 = {60},
  zb = {5}
}

@ARTICLE{Amiel08,
  author = {Amiel, Yoram and Cowell, Frank and Davidovitz, Liema and Polovin,
	Avraham},
  title = {Preference reversals and the analysis of income distributions.},
  journal = {Social Choice \& Welfare},
  year = {2008},
  volume = {30},
  pages = {305 -- 330},
  abstract = {It is known from the literature on uncertainty that in cases where
	individuals express a preference for a high win-probability bet over
	a bet with high winnings they nevertheless will bid more to obtain
	the bet with high winnings. We investigate whether a similar phenomenon
	applies in the parallel social-choice situation. Here decisions are
	to be made between a distribution with a large group of high-income
	people and a distribution with a small group of very high-income
	people. Results from a number of experimental designs are analysed.
	We are grateful for helpful comments from three referees of this
	journal, Peter Dolton, Graham Loomes, Dirk Van der gaer and seminar
	participants at the LSE and the University of Gent. We also thank
	Guillermo Cruces for computational assistance. [ABSTRACT FROM AUTHOR]},
  file = {Amiel08.pdf:Amiel\\Amiel08.pdf:PDF}
}

@ARTICLE{Amodio07,
  author = {Amodio, D. M. and Jost, J. T. and Master, S. L. and Yee, C. M.},
  title = {Neurocognitive correlates of liberalism and conservatism},
  journal = {Nature Neu},
  year = {2007},
  volume = {10},
  pages = {1246--1247},
  file = {Amodio07.pdf:Amodio\\Amodio07.pdf:PDF},
  owner = {lewan},
  creationdate = {2010.10.26}
}

@ARTICLE{Anadon16,
  author = {Anadon, Laura Diaz and Baker, Erin and Bosetti, Valentina and Aleluia
	Reis, Lara},
  title = {Expert views --- and disagreements --- about the potential of energy
	technology {R}\&{D}},
  journal = {Climatic Change},
  year = {2016},
  pages = {1--15},
  doi = {10.1007/s10584-016-1626-0},
  file = {Anadon16.pdf:Anadon\\Anadon16.pdf:PDF},
  owner = {lewan},
  creationdate = {2016.04.10}
}

@Article{Anda09,
  author   = {Jon Anda and Alexander Golub and Elena Strukova},
  title    = {Economics of climate change under uncertainty: Benefits of flexibility},
  doi      = {http://dx.doi.org/10.1016/j.enpol.2008.11.034},
  pages    = {1345 - 1355},
  volume   = {37},
  abstract = {The selection of climate policy has to be made in an extremely uncertain
	environment: both benefits and costs of a particular climate policy
	are unknown and in the best case could be described by the probability
	distribution of various outcomes. Dominated in literature, the expected
	value approach to the cost–benefit analysis of climate policy under
	uncertainties relies on the aggregated estimation of various outcomes
	of climate policy weighted and averaged by probabilities. The variance,
	skewness, and kurtosis are important characteristics of uncertainties
	but can be easily lost in the process of aggregation. The real option
	analysis (ROA) explicitly accounts for both the expected value of
	underling assets and the variance of the expected value (as well
	as skewness and kurtosis that are important to describe a fat tail
	phenomenon). In the paper, we propose an application of the real
	option analysis in order to formulate rules for the selection of
	a climate policy (emission target) and estimate the economic value
	of the future flexibility created by interim climate policy, which
	may be corrected in the future in response to new knowledge that
	hopefully reduces uncertainties. The initially selected interim policy
	has an option value and methodology for its valuation presented in
	the paper.},
  file     = {Anda09.pdf:Anda\\Anda09.pdf:PDF},
  journal  = {Energy Policy},
  year     = {2009},
}

@BOOK{Anderberg73,
  title = {Cluster analysis for applications},
  publisher = {Academic Press},
  year = {1973},
  author = {Anderberg, M. R.},
  address = {New York},
  date-added = {2007-08-29 10:24:45 +0100},
  date-modified = {2007-08-29 10:24:45 +0100}
}

@ARTICLE{Anderegg14a,
  author = {William R L Anderegg and Gregory R Goldsmith},
  title = {Public interest in climate change over the past decade and the effects
	of the `climategate' media event},
  journal = {Environmental Research Letters},
  year = {2014},
  volume = {9},
  pages = {054005},
  number = {5},
  abstract = {Despite overwhelming scientific consensus concerning anthropogenic
	climate change, many in the non-expert public perceive climate change
	as debated and contentious. There is concern that two recent high-profile
	media events—the hacking of the University of East Anglia emails
	and the Himalayan glacier melt rate presented in the Fourth Assessment
	Report of the Intergovernmental Panel on Climate Change—may have
	altered public opinion of climate change. While survey data is valuable
	for tracking public perception and opinion over time, including in
	response to climate-related media events, emerging methods that facilitate
	rapid assessment of spatial and temporal patterns in public interest
	and opinion could be exceptionally valuable for understanding and
	responding to these events’ effects. We use a novel, freely-available
	dataset of worldwide web search term volumes to assess temporal patterns
	of interest in climate change over the past ten years, with a particular
	focus on looking at indicators of climate change skepticism around
	the high-profile media events. We find that both around the world
	and in the US, the public searches for the issue as ‘global warming,’
	rather than ‘climate change,’ and that search volumes have been declining
	since a 2007 peak. We observe high, but transient spikes of search
	terms indicating skepticism around the two media events, but find
	no evidence of effects lasting more than a few months. Our results
	indicate that while such media events are visible in the short-term,
	they have little effect on salience of skeptical climate search terms
	on longer time-scales.},
  file = {Anderegg14a.pdf:Anderegg\\Anderegg14a.pdf:PDF}
}

@ARTICLE{Anderegg10,
  author = {Anderegg, W. R. L. and Prall, J. W. and Harold, J. and Schneider,
	S. H.},
  title = {Expert credibility in climate change},
  journal = {Proceedings of the National Academy of Sciences},
  year = {2010},
  volume = {107},
  pages = {12107--12109},
  doi = {10.1073/pnas.1003187107},
  file = {Anderegg10.pdf:Anderegg\\Anderegg10.pdf:PDF},
  owner = {lewan},
  creationdate = {2010.08.13}
}

@Article{Anders12,
  author   = {R. Anders and W.H. Batchelder},
  title    = {Cultural consensus theory for multiple consensus truths},
  doi      = {10.1016/j.jmp.2013.01.004},
  pages    = {452 -- 469},
  volume   = {56},
  abstract = {Cultural Consensus Theory (CCT) is a popular information pooling methodology
	used in the social and behavioral sciences. \{CCT\} consists of cognitive
	models designed to determine a consensus truth shared by a group
	of informants (respondents), and to better understand the cognitive
	characteristics of the informants (e.g. level knowledge, response
	biases). However prior to this paper, no \{CCT\} models have been
	developed that allow the possibility of the informant responses to
	come from a mixture of two or more consensus answer patterns. The
	major advance in the current paper is to endow one of the popular
	\{CCT\} models, the General Condorcet Model (GCM) for dichotomous
	responses, with the possibility of having several latent consensus
	answer patterns, each corresponding to a different, latent subgroup
	of informants. In addition, we augment the model to allow the possibility
	of questions having differential difficulty (cultural saliency).
	This is the first \{CCT\} finite-mixture model, and it is named the
	Multi-Culture \{GCM\} (MC-GCM). The model is developed axiomatically
	and a notable property is derived that can suggest the appropriate
	number of mixtures for a given data set. The model is extended in
	a hierarchical Bayesian framework and its application is successfully
	demonstrated on both simulated and real data, including a new experimental
	data set on political viewpoints.},
  file     = {Anders12.pdf:Anders\\Anders12.pdf:PDF},
  journal  = {Journal of Mathematical Psychology},
  year     = {2012},
}

@ARTICLE{Anders71,
  author = {Anders, T. R. and Lillyquist, T. D.},
  title = {Retrieval time in forward and backward recall},
  journal = {Psychonomic Science},
  year = {1971},
  volume = {22},
  pages = {205-206},
  comment = {SRL-7},
  date-added = {2007-08-29 10:24:45 +0100},
  date-modified = {2007-08-29 10:24:45 +0100}
}

@ARTICLE{Anderson11c,
  author = {Anderson, Alison},
  title = {Sources, media, and modes of climate change communication: the role
	of celebrities},
  journal = {Wiley Interdisciplinary Reviews: Climate Change},
  year = {2011},
  volume = {2},
  pages = {535--546},
  file = {Anderson11c.pdf:Anderson\\Anderson11c.pdf:PDF}
}

@Article{Anderson13,
  author  = {Anderson, Ashley A. and Brossard, Dominique and Scheufele, Dietram A. and Xenos, Michael A. and Ladwig, Peter},
  title   = {The ``Nasty Effect:'' {O}nline incivility and risk perceptions of emerging technologies},
  journal = {Journal of Computer-Mediated Communication},
  year    = {2013},
  volume  = {19},
  pages   = {373--387},
  doi     = {10.1111/jcc4.12009},
  file    = {Anderson13.pdf:Anderson\\Anderson13.pdf:PDF},
}

@INCOLLECTION{Anderson1998,
  author = {Anderson, A.L. and Matessa, M.},
  booktitle = {Rational Models of Cognition},
  publisher = {Oxford University Press},
  year = {1998},
  pages = {197-217},
  address = {Oxford},
  comment = {The rational analysis of categorization and the ACT-R architecture},
  keywords = {Modeling Rationality Category Learning},
  owner = {littld02},
  refid = {28},
  creationdate = {2008.01.25}
}

@Article{Anderson06,
  author        = {Anderson, A. J. and Carpenter, R. H. S.},
  title         = {Changes in expectation consequent on experience, modeled by a simple, forgetful neural circuit},
  year          = {2006},
  volume        = {6},
  pages         = {822--835},
  comment       = {SAC-6},
  date-added    = {2007-08-29 10:24:45 +0100},
  date-modified = {2007-08-29 10:24:45 +0100},
  file          = {Anderson06.pdf:Anderson\\Anderson06.pdf:PDF;Anderson06.pdf:Anderson\\Anderson06.pdf:PDF},
  groups        = {IOR, Saccades},
  journal       = {Journal of Vision},
  local-url     = {file://localhost/Users/pssaf/Documents/localtex//Papers/Anderson/Anderson06.pdf},
  owner         = {pssaf},
  creationdate     = {2006.11.14},
}

@Article{Anderson08,
  author    = {Anderson, A. J. and Yadav, H. and Carpenter, R. H. S.},
  title     = {Directional prediction by the saccadic system},
  year      = {2008},
  volume    = {18},
  pages     = {614--618},
  file      = {Anderson08.pdf:Anderson\\Anderson08.pdf:PDF},
  groups    = {Saccades},
  journal   = {Current Biology},
  owner     = {pssaf},
  creationdate = {2008.12.22},
}

@ARTICLE{Anderson02a,
  author = {Anderson, A. L., Ross B. H. \& Chin-Parker S.},
  title = {A further investigation of category learning by inference.},
  journal = {Memory \& Cognition},
  year = {2002},
  volume = {30},
  pages = {119--128},
  number = {1},
  owner = {littld02},
  refid = {27},
  creationdate = {2008.01.25}
}

@ARTICLE{Anderson1983a,
  author = {Anderson, C.A.},
  title = {Abstract and concrete data in the perseverance of social theories:
	When weak data lead to unshakable beliefs},
  journal = {Journal of Experimental Social Psychology},
  year = {1983},
  volume = {19},
  pages = {93-108},
  owner = {littld02},
  refid = {31},
  creationdate = {2008.01.25}
}

@INPROCEEDINGS{Anderson11b,
  author = {Anderson, C. A. and DeLisi, M.},
  title = {Implications of global climate change for violence in developed and
	developing countries},
  booktitle = {Social conflict and aggression},
  year = {2011},
  editor = {Forgas, J. and Kruglanski, A. and Williams, K.},
  pages = {249--265},
  address = {London},
  publisher = {Psychology Press},
  file = {Anderson11b.pdf:Anderson\\Anderson11b.pdf:PDF},
  owner = {lewan},
  creationdate = {2012.07.04}
}

@ARTICLE{Anderson1980,
  author = {C. A. Anderson and M. R. Lepper and L. Ross},
  title = {Perseverance of social theories: {T}he role of explanation in the
	persistence of discredited information},
  journal = {Journal of Personality and Social Psychology},
  year = {1980},
  volume = {39},
  pages = {1037-1049},
  file = {Anderson1980.pdf:Anderson\\Anderson1980.pdf:PDF},
  owner = {lewan},
  creationdate = {2008.03.04}
}

@ARTICLE{Anderson85,
  author = {Anderson, C. A. and New, B. L. and Speer, J. R.},
  title = {Argument availability as a mediator of social-theory perseverance},
  journal = {Social Cognition},
  year = {1985},
  volume = {3},
  pages = {235--249},
  doi = {10.1521/soco.1985.3.3.235},
  file = {Anderson85.pdf:Anderson\\Anderson85.pdf:PDF},
  owner = {charles},
  ri = {Anderson, Craig/I-6447-2012},
  sn = {0278-016X},
  tc = {51},
  creationdate = {2013.03.15},
  ut = {WOS:A1985ATL2400001},
  z8 = {0},
  z9 = {51},
  zb = {3}
}

@ARTICLE{Anderson03a,
  author = {Anderson, Christopher J},
  title = {The psychology of doing nothing: forms of decision avoidance result
	from reason and emotion.},
  journal = {Psychological Bulletin},
  year = {2003},
  volume = {129},
  pages = {139--167},
  number = {1},
  file = {Anderson03a.pdf:Anderson\\Anderson03a.pdf:PDF},
  publisher = {American Psychological Association}
}

@ARTICLE{Anderson11a,
  author = {Anderson, E.},
  title = {Democracy, Public Policy, and Lay Assessments of Scientific Testimony},
  journal = {Episteme},
  year = {2011},
  volume = {8},
  pages = {144--164},
  doi = {10.3366/epi.2011.0013},
  eprint = {http://journals.cambridge.org/article_S1742360000001702},
  file = {Anderson11a.pdf:Anderson\\Anderson11a.pdf:PDF},
  owner = {lewan}
}

@BOOK{Anderson1993,
  publisher = {Lawrence Erlbaum},
  year = {1993},
  author = {Anderson, J.R.},
  pages = {320},
  address = {Hillsdale, NJ},
  abstract = {(from the preface) In 1983, I [the author] completed a description
	of a fairly general theory of human cognition called ACT* [adaptive
	character of thought]. . . . I have spent much of the 10 years since
	then testing the empirical consequences of that theory. The majority
	of the effort in our laboratory has gone into understanding the nature
	of cognitive skills. Much, but not all, of this research has been
	devoted to the development of intelligent computer-based tutors that
	teach mathematical and computer-programming skills. My motivation
	in writing this book was to give a general overview of the data from
	our laboratory (particularly from our tutors), which I felt argued
	quite persuasively for an understanding of cognitive skills in terms
	of a certain kind of production-rule analysis. Although we started
	with the ACT* theory, I have always felt that most of the data argued
	for production-rule theories more generally rather than for any specific
	production-rule theory. (PsycINFO Database Record (c) 2002 APA, all
	rights reserved).},
  booktitle = {Rules of the mind},
  keywords = {*Cognition *Cognitive Ability *Theories Artificial Intelligence Computer
	Assisted Instruction Cognitive Processes [2340]. Human.},
  owner = {littld02},
  refid = {42},
  creationdate = {2008.01.25}
}

@ARTICLE{Anderson1991b,
  author = {Anderson, J.R.},
  title = {The adaptive nature of human categorization},
  journal = {Psychological Review},
  year = {1991},
  volume = {98},
  pages = {409-429},
  number = {3},
  file = {Anderson1991b.pdf:Anderson\\Anderson1991b.pdf:PDF},
  owner = {littld02},
  refid = {39},
  creationdate = {2008.01.25}
}

@INCOLLECTION{Anderson1991c,
  author = {Anderson, J.A.},
  title = {Why, having so many neurons, do we have so few thoughts?},
  booktitle = {Relating theory and data: Essays on human memory in honor of Bennet
	B. Murdock},
  publisher = {Lawrence Erlbaum},
  year = {1991},
  pages = {477--507},
  address = {Hillsdale, NJ},
  abstract = {(from the chapter) view some classic reaction time work from a neural
	network perspective and suggest some alternative ways of explaining
	the psychological data ((c) 1999 APA/PsycINFO, all rights reserved)},
  comment = {1991-98878-025<<see previous chapter>>
	
	 0805807322 (hardcover) 0805807330 (paperback) English Human},
  keywords = {examines classic reaction time work from a neural network perspective
	and suggest some alternative ways of explaining the psychological
	data Neural Networks; Reaction Time},
  owner = {littld02},
  refid = {33},
  creationdate = {2008.01.25}
}

@ARTICLE{Anderson1991e,
  author = {Anderson, J.R.},
  title = {Is human cognition adaptive?},
  journal = {Behavioral \& Brain Sciences},
  year = {1991},
  volume = {14},
  pages = {471-517},
  owner = {littld02},
  refid = {41},
  creationdate = {2008.01.25}
}

@INCOLLECTION{Anderson1989b,
  author = {Anderson, J.R.},
  booktitle = {Varieties of memory and consciousness: Essays in honor of Endel Tulving},
  publisher = {Erlbaum},
  year = {1989},
  pages = {195-210},
  address = {Hillsdale, NJ},
  comment = {A rational analysis of human memory.},
  owner = {littld02},
  refid = {38},
  creationdate = {2008.01.25}
}

@ARTICLE{Anderson1987,
  author = {Anderson, J.G.},
  title = {Structural equation models in the social and behavioral sciences:
	Model},
  journal = {Child Development},
  year = {1987},
  volume = {58},
  pages = {49-64},
  abstract = {Suggests that structural equation modeling techniques and associated},
  keywords = {structural equation modeling, model building process, data from study
	by Academic Achievement; Mathematical Modeling; Socialization ; Adolescents
	; Self Concept Adolescence Human},
  owner = {littld02},
  refid = {36},
  creationdate = {2008.01.25}
}

@ARTICLE{Anderson1973,
  author = {Anderson, J.A.},
  title = {A theory for the recognition of items from short memorized lists},
  journal = {Psychological Review},
  year = {1973},
  volume = {80},
  pages = {417-438},
  abstract = {Proposes a theory to explain the results of the list-scanning experiments
	1st described by S. Sternberg (see record 1966-10810-001). It is
	assumed that an attentional filter is constructed by the S. When
	reaction times can be interpreted as showing an "exhaustive scan"
	of the learned list, the form taken by the filter is assumed to be
	an "interactive memory." An interactive memory is the vector sum
	of vectors of high dimensionality representing the items on the learned
	list. It is assumed that attentional mechanisms program a set of
	elements (perhaps neurons or groups of neurons) with the interactive
	memory, and when a test item is presented, the interactive memory
	and the input to the set of elements are multiplied together at the
	elemental level. The elementary outputs are led to a "summer" operating
	at a fixed rate. By assuming that the S operates so as to keep his
	output signal-to-noise ratio approximately constant, a simple formula
	for reaction time can be de!},
  keywords = {interactive memory theory, recognition of items from short memorized
	lists Attention ; Memory ; Reaction Time; Recognition Learning Human},
  owner = {littld02},
  refid = {32},
  creationdate = {2008.01.25}
}

@BOOK{Anderson95,
  title = {An introduction to neural networks},
  publisher = {MIT Press},
  year = {1995},
  author = {Anderson, J. A.},
  address = {Cambridge, MA},
  date-added = {2007-08-29 10:24:45 +0100},
  date-modified = {2007-08-29 10:24:45 +0100},
  file = {Anderson95a.pdf:Anderson\\Anderson95a.pdf:PDF;Anderson95a.pdf:Anderson\\Anderson95a.pdf:PDF},
  local-url = {file://localhost/Users/pssaf/Documents/localtex//Papers/Anderson/Anderson95a.pdf}
}

@ARTICLE{Anderson77,
  author = {Anderson, J. A. and Silverstein, J. W. and Ritz, S. A. and Jones,
	R. S.},
  title = {Distinctive features, categorical perception, and probability learning:
	Some applications of a neural model},
  journal = {Psychological Review},
  year = {1977},
  volume = {84},
  pages = {413--451},
  comment = {BSB-1},
  date-added = {2007-08-29 10:24:45 +0100},
  date-modified = {2007-09-18 09:37:24 +0100},
  file = {Anderson77.pdf:Anderson\\Anderson77.pdf:PDF},
  owner = {pssaf},
  creationdate = {2007.05.11}
}

@ARTICLE{Anderson1972,
  author = {Anderson, J.R. and Bower, G.H.},
  title = {Recognition and retrieval processes in free recall},
  journal = {Psychological Review},
  year = {1972},
  volume = {79},
  pages = {97-123},
  abstract = {Describes a model of free recall which identifies 2 processes: (a)
	retrieval, by which S accesses the words; and (b) recognition, by
	which S decides whether an implicitly retrieved word is a to-be-recalled
	word. Submodels for the recognition and retrieval processes are described.
	The recognition model assumes that during the study phase, S associates
	"list markers" to the to-be-recalled words. The establishment of
	such associates is postulated to be an all-or-none stochastic process.
	In the test phase, S recognizes to-be-recalled words by deciding
	which words have relevant list markers as associates. A signal detectability
	model is developed for this decision process. The retrieval model
	is introduced as a computer program that tags associative paths between
	list words. In 4 experiments, 41 male and 52 female 16-32 yr. old
	Ss studied and were tested on a sequence of overlapping sublists
	sampled from a master set of common nouns. Results confirm the prediction
	that S's ability to retrieve the words would increase as more overlapping
	sublists were studied, but his ability to differentiate the words
	on the most recent list should deteriorate. Further predictions derived
	from the free recall model were also supported. (56 ref.) ((c) 1999
	APA/PsycINFO, all rights reserved)},
  keywords = {retrieval and recognition processes, free recall model for computer
	program, 16 32 yr. olds *Computer Software; *Free Recall; *Recognition
	Learning; *Word Associations Human},
  owner = {littld02},
  refid = {48},
  creationdate = {2008.01.25}
}

@ARTICLE{Anderson1994,
  author = {Anderson, J.R. and Fincham, J.M.},
  title = {Acquisition of procedural skills from examples},
  journal = {Journal of Experimental Psychology: Learning, Memory, and Cognition},
  year = {1994},
  volume = {20},
  pages = {1322-1340},
  owner = {littld02},
  refid = {49},
  creationdate = {2008.01.25}
}

@BOOK{Anderson1998b,
  publisher = {Erlbaum},
  year = {1998},
  author = {Anderson, J.R. and Lebiere, C.},
  address = {Mahwah, N. J.},
  booktitle = {The atomic components of thought},
  keywords = {atomic components thought},
  owner = {littld02},
  refid = {51},
  creationdate = {2008.01.25}
}

@INCOLLECTION{Anderson2000,
  author = {Anderson, J.R. and Schooler, L.J.},
  booktitle = {Handbook of Memory},
  publisher = {Oxford University Press},
  year = {2000},
  pages = {557-570},
  address = {New York, NY},
  comment = {The adaptive nature of memory},
  owner = {littld02},
  refid = {55},
  creationdate = {2008.01.25}
}

@ARTICLE{Anderson1977,
  author = {Anderson, J.A. and Silverstein, J.W. and Ritz, S.A. and Jones, R.S.},
  title = {Distinctive features, categorical perception, and probability learning:
	Some applications of a neural model},
  journal = {Psychological Review},
  year = {1977},
  volume = {84},
  pages = {413-451},
  abstract = {Reviews a previously proposed model for memory based on neurophysiological
	considerations. It is assumed that (a) nervous system activity is
	usefully represented as the set of simultaneous individual neuron
	activities in a group of neurons; (b) different memory traces make
	use of the same synapses; and (c) synapses associate two patterns
	of neural activity by incrementing synaptic connectivity proportionally
	to the product of pre- and postsynaptic activity, forming a matrix
	of synaptic connectivities. This model is extended by (a) introducing
	positive feedback of a set of neurons onto itself and (b) allowing
	the individual neurons to saturate. A hybrid model, partly analog
	and partly binary, arises. The system has certain characteristics
	reminiscent of analysis by distinctive features. The model is applied
	to "categorical perception," and probability learning is discussed.
	The model can predict overshooting, recency data, and probabilities
	occurring in systems with more than two events with reasonably good
	accuracy. (12 p ref) (PsycINFO Database Record (c) 2002 APA, all
	rights reserved).},
  keywords = {*Classification (Cognitive Process) *Memory *Models *Neurophysiology
	*Perception Pattern Discrimination Probability Learning Learning
	& Memory [2343]. Human.},
  owner = {littld02},
  refid = {35},
  creationdate = {2008.01.25}
}

@BOOK{Anderson07a,
  title = {How Can the Human Mind Occur in the Physical Universe?},
  publisher = {Oxford University Press},
  year = {2007},
  author = {Anderson, J. R.},
  address = {Oxford},
  comment = {%http://www.oxfordscholarship.com.ezproxy.library.uwa.edu.au/oso/private/content/psychology/9780195324259/p015.html},
  owner = {lewan},
  creationdate = {2009.05.11}
}

@ARTICLE{Anderson05,
  author = {Anderson, J. R.},
  title = {Human Symbol Manipulation Within an Integrated Cognitive Architecture},
  journal = {Cognitive Science},
  year = {2005},
  volume = {29},
  pages = {313–-341},
  file = {Anderson05.pdf:Anderson\\Anderson05.pdf:PDF},
  owner = {lewan},
  creationdate = {2010.04.08}
}

@ARTICLE{Anderson02,
  author = {Anderson, J. R.},
  title = {Spanning seven orders of magnitude: A challenge for cognitive modelling},
  journal = {Cognitive Science},
  year = {2002},
  volume = {26},
  pages = {85--112},
  file = {Anderson02.pdf:Anderson\\Anderson02.pdf:PDF},
  owner = {littld02},
  refid = {44},
  creationdate = {2008.01.25}
}

@ARTICLE{Anderson96c,
  author = {Anderson, J. R.},
  title = {{ACT}: A simple theory of complex cognition},
  journal = {American Psychologist},
  year = {1996},
  volume = {51},
  pages = {355--365},
  file = {Anderson96c.pdf:Anderson\\Anderson96c.pdf:PDF},
  owner = {pssaf},
  creationdate = {2008.10.01}
}

@ARTICLE{Anderson1991a,
  author = {Anderson, J. R.},
  title = {The adaptive nature of human categorization},
  journal = {Psychological Review},
  year = {1991},
  volume = {98},
  pages = {409--429},
  number = {3},
  owner = {lewan},
  creationdate = {2008.03.04}
}

@BOOK{Anderson1990,
  title = {The adaptive character of thought},
  publisher = {Lawrence Erlbaum},
  year = {1990},
  author = {J. R. Anderson},
  address = {Hillsdale, NJ},
  owner = {lewan},
  creationdate = {2008.03.04}
}

@ARTICLE{Anderson1983,
  author = {J. R. Anderson},
  title = {A spreading activation theory of memory},
  journal = {Journal of Verbal Learning and Verbal Behavior},
  year = {1983},
  volume = {22},
  pages = {261-295},
  owner = {lewan},
  creationdate = {2008.03.04}
}

@BOOK{Anderson83,
  title = {The architecture of cognition},
  publisher = {Harvard University Press},
  year = {1983},
  author = {Anderson, J. R.},
  address = {Cambridge, MA},
  owner = {lewan},
  creationdate = {2010.03.25}
}

@BOOK{Anderson76,
  title = {Language, memory, and thought},
  publisher = {Lawrence Erlbaum},
  year = {1976},
  author = {Anderson, J. R.},
  address = {Hillsdale, NJ},
  owner = {lewan},
  creationdate = {2008.10.09}
}

@ARTICLE{Anderson96,
  author = {Anderson, J. R., \& Fincham J. M.},
  title = {Categorization and sensitivity to correlation.},
  journal = {Journal of Experimental Psychology: Learning, Memory, \& Cognition},
  year = {1996},
  volume = {22},
  pages = {259--277},
  number = {2},
  comment = {Categorization and sensitivity to correlation. Suggests that people
	are sensitive to within-category correlations. However, indicated
	that people must actively categorize stimuli in order to make use
	of these correlations.},
  keywords = {Categorization Feature Prediction.},
  owner = {littld02},
  refid = {43},
  creationdate = {2008.01.25}
}

@ARTICLE{Anderson2001,
  author = {Anderson, J. R. and Betz, J.},
  title = {A hybrid model of categorization},
  journal = {Psychonomic Bulletin and Review},
  year = {2001},
  volume = {8},
  pages = {629-647},
  file = {Anderson2001.pdf:Anderson\\Anderson2001.pdf:PDF;Anderson2001.pdf:Anderson\\Anderson2001.pdf:PDF},
  owner = {littld02},
  refid = {46},
  creationdate = {2008.01.25}
}

@ARTICLE{Anderson04,
  author = {Anderson, J. R. and Bothell, D. and Byrne, M. D. and Douglass, S.
	and Lebiere, C. and Qin, Y.},
  title = {An integrated theory of mind},
  journal = {Psychological Review},
  year = {2004},
  volume = {111},
  pages = {1036--1060},
  file = {Anderson04.pdf:Anderson\\Anderson04.pdf:PDF},
  owner = {lewan},
  creationdate = {2010.04.22}
}

@ARTICLE{Anderson98,
  author = {Anderson, J. R. and Bothell, D. and Lebiere, C. and Matessa, M.},
  title = {An integrated theory of list memory},
  journal = {Journal of Memory and Language},
  year = {1998},
  volume = {38},
  pages = {341-380},
  abstract = {The ACT-R theory (Anderson, 1993; Anderson & Lebiere, 1998) is applied
	to the list memory paradigms of serial recall, recognition memory,
	free recall, and implicit memory. List memory performance in ACT-R
	is determined by the level of activation of declarative chunks which
	encode that items occur in the list. This level of activation is
	in turn determined by amount of rehearsal, delay, and associative
	fan from a list node. This theory accounts for accuracy and latency
	profiles in backward and forward serial recall, set size effects
	in the Sternberg paradigm, length-strength effects in recognition
	memory, the Tulving-Wiseman function, serial position, length and
	practice effects in free recall, and lexical priming in implicit
	memory paradigms. This wide variety of effects is predicted with
	minimal parameter variation. It is argued that the strength of the
	ACT-R theory is that it offers a completely specified processing
	architecture that serves to integrate many existing models in the
	literature. (C) 1998 Academic Press.},
  comment = {SRM-3},
  date-added = {2007-08-29 10:24:45 +0100},
  date-modified = {2007-08-29 10:24:45 +0100},
  file = {Anderson98.pdf:Anderson\\Anderson98.pdf:PDF;Anderson98.pdf:Anderson\\Anderson98.pdf:PDF},
  keywords = {short-term-memory retrieval-processes free-recall recognition judgments
	fragment completion perceptual fluency associative memory order information
	letter strings serial-order},
  local-url = {file://localhost/Users/pssaf/Documents/localtex//Papers/Anderson/Anderson98.pdf}
}

@BOOK{Anderson1974,
  title = {Human associative memory},
  publisher = {Hemisphere},
  year = {1974},
  author = {J. R. Anderson and G. H. Bower},
  address = {Washington, DC},
  owner = {lewan},
  creationdate = {2008.03.04}
}

@ARTICLE{Anderson96b,
  author = {Anderson, J. R. and Fincham, J. M.},
  title = {Categorization and sensitivity to correlation},
  journal = {Journal of Experimental Psychology: Learning, Memory, and Cognition},
  year = {1996},
  volume = {22},
  pages = {259--277},
  number = {2},
  owner = {littld02},
  refid = {50},
  creationdate = {2008.01.25}
}

@ARTICLE{Anderson99,
  author = {Anderson, J. R. and Fincham, J. M. and Douglass, S.},
  title = {Practice and retention: A unifying analysis},
  journal = {Journal of Experimental Psychology: Learning, Memory, and Cognition},
  year = {1999},
  volume = {25},
  pages = {1120--1136},
  owner = {pssaf},
  creationdate = {2007.11.07}
}

@BOOK{Anderson98a,
  title = {The atomic components of thought},
  publisher = {Erlbaum},
  year = {1998},
  author = {Anderson, J. R. and Lebiere, C.},
  address = {Hillsdale, NJ},
  date-added = {2007-08-29 10:24:45 +0100},
  date-modified = {2007-08-29 10:24:45 +0100},
  file = {Anderson98a.pdf:Anderson\\Anderson98a.pdf:PDF;Anderson98a.pdf:Anderson\\Anderson98a.pdf:PDF},
  local-url = {file://localhost/Users/pssaf/Documents/localtex//Papers/Anderson/Anderson98a.pdf}
}

@ARTICLE{Anderson97,
  author = {Anderson, J. R. and Matessa, M.},
  title = {A production system theory of serial memory},
  journal = {Psychological Review},
  year = {1997},
  volume = {104},
  pages = {728-748},
  abstract = {A theory is described that provides a detailed model of how people
	recall serial lists of items. This theory is based on the Adaptive
	Character of Thought-Rational (ACT-R) production system (J. R. Anderson,
	1993). It assumes that serial lists are represented as hierarchical
	structures consisting of groups and items within groups. Declarative
	knowledge units encode the position of items and of groups within
	larger groups. Production rules use this positional information to
	organize the serial recall of a list of items. In ACT-R, memory access
	depends on a limited-capacity activation process, and errors can
	occur in the contents of recall because of a partial matching process.
	These limitations conspire in a number of ways to produce the limitations
	in immediate memory span: As the span increases. activation must
	be divided among more elements, activation decays more with longer
	recall times, and there are more opportunities for positional and
	acoustic confusions. The theory is shown to be capable of predicting
	both latency and error patterns in serial recall. It addresses effects
	of serial position. list length, delay, word length, positional confusion,
	acoustic confusion, and articulatory suppression.},
  comment = {SRM-2},
  date-added = {2007-08-29 10:24:45 +0100},
  date-modified = {2007-08-29 10:24:45 +0100},
  file = {Anderson97.pdf:Anderson\\Anderson97.pdf:PDF;Anderson97.pdf:Anderson\\Anderson97.pdf:PDF},
  keywords = {short-term-memory articulatory loop order information working-memory
	retrieval model item span capacity recall},
  local-url = {file://localhost/Users/pssaf/Documents/localtex//Papers/Anderson/Anderson97.pdf}
}

@ARTICLE{Anderson1992,
  author = {J. R. Anderson and M. Matessa},
  title = {Explorations of an incremental {B}ayesian algorithm for categorization},
  journal = {Machine Learning},
  year = {1992},
  volume = {9},
  pages = {275-308},
  owner = {lewan},
  creationdate = {2008.03.04}
}

@ARTICLE{Anderson1989,
  author = {J. R. Anderson and R. Milson},
  title = {Human memory: {A}n adaptive perspective},
  journal = {Psychological Review},
  year = {1989},
  volume = {96},
  pages = {703-719},
  file = {Anderson1989.pdf:Anderson\\Anderson1989.pdf:PDF},
  owner = {lewan},
  creationdate = {2008.03.04}
}

@ARTICLE{Anderson1989a,
  author = {Anderson, J. R. and Milson, R.},
  title = {Human memory: {A}n adaptive perspective.},
  journal = {Psychological Review},
  year = {1989},
  volume = {96},
  pages = {703--719},
  number = {4},
  file = {Anderson1989a.pdf:Anderson\\Anderson1989a.pdf:PDF},
  owner = {littld02},
  refid = {37},
  creationdate = {2008.01.25}
}

@ARTICLE{Anderson96a,
  author = {Anderson, J. R. and Reder, L. M. and Lebiere, C.},
  title = {Working memory: Activation limits on retrieval},
  journal = {Cognitive Psychology},
  year = {1996},
  volume = {30},
  pages = {221--256},
  keywords = {Working memory Activation limits retrieval},
  owner = {littld02},
  refid = {53},
  creationdate = {2008.01.25}
}

@ARTICLE{Anderson1991d,
  author = {Anderson, J. R. and Schooler, L. J.},
  title = {Reflections of the environment in memory},
  journal = {Psychological Science},
  year = {1991},
  volume = {2},
  pages = {396--408},
  file = {Anderson1991d.pdf:Anderson\\Anderson1991d.pdf:PDF},
  owner = {littld02},
  refid = {54},
  creationdate = {2008.01.25}
}

@ARTICLE{Anderson91,
  author = {Anderson, J. R. and Schooler, L. J.},
  title = {Reflections of the environment in memory},
  journal = {Psychological Science},
  year = {1991},
  volume = {2},
  pages = {396-408},
  date-added = {2007-08-29 10:24:45 +0100},
  date-modified = {2007-08-29 10:24:45 +0100},
  file = {Anderson91.pdf:Anderson\\Anderson91.pdf:PDF;Anderson91.pdf:Anderson\\Anderson91.pdf:PDF},
  local-url = {file://localhost/Users/pssaf/Documents/localtex//Papers/Anderson/Anderson91.pdf}
}

@ARTICLE{Anderson1995,
  author = {John R. Anderson and C.-F. Sheu},
  title = {Causal inferences as perceptual judgments},
  journal = {Memory \& Cognition},
  year = {1995},
  volume = {23},
  pages = {510-524},
  owner = {lewan},
  creationdate = {2008.03.04}
}

@ARTICLE{Anderson05a,
  author = {Anderson, John R and Taatgen, Niels A and Byrne, Michael D},
  title = {Learning to achieve perfect timesharing: Architectural implications
	of {H}azeltine, {T}eague, and {I}vry (2002)},
  journal = {Journal of Experimental Psychology: Human Perception and Performance},
  year = {2005},
  volume = {31},
  pages = {749--761},
  file = {Anderson05a.pdf:Anderson\\Anderson05a.pdf:PDF}
}

@ARTICLE{Anderson07,
  author = {Anderson, J. R., and Qin. Y. and Jung, K. J. and Carter, C. S.},
  title = {Information-processing modules and their relative modality specificity.},
  journal = {Cognitive Psychology},
  year = {2007},
  volume = {54},
  pages = {185--217},
  owner = {littld02},
  refid = {45},
  creationdate = {2008.01.25}
}

@ARTICLE{Anderson15,
  author = {Anderson, Kevin},
  title = {Duality in climate science},
  journal = {Nature Geoscience},
  year = {2015},
  doi = {10.1038/ngeo2559},
  file = {Anderson15.pdf:Anderson\\Anderson15.pdf:PDF}
}

@ARTICLE{Anderson11,
  author = {Anderson, K. and Bows, A.},
  title = {Beyond `dangerous' climate change: emission scenarios for a new world},
  journal = {Philosophical Transactions of the Royal Society (A)},
  year = {2011},
  volume = {369},
  pages = {20--44},
  file = {Anderson11.pdf:Anderson\\Anderson11.pdf:PDF},
  owner = {lewan},
  creationdate = {2011.12.09}
}

@ARTICLE{Anderson1999,
  author = {Anderson, M.},
  title = {Mental retardation, general intelligence, and modularity},
  journal = {Learning and Individual Differences},
  year = {1999},
  volume = {10},
  pages = {159-178},
  number = {3},
  owner = {littld02},
  refid = {56},
  creationdate = {2008.01.25}
}

@ARTICLE{Anderson2000a,
  author = {Anderson, M.C. and Bjork, E.L. and Bjork, R.A.},
  title = {Retrieval-induced forgetting: Evidence for a recall-specific mechanism},
  journal = {Psychonomic Bulletin \& Review},
  year = {2000},
  volume = {7},
  pages = {522-530},
  abstract = {Previous work has shown that recalling information from long-term
	memory can impair the long-term retention of related representations--a
	phenomenon known as retrieval-induced forgetting (M. C. Anderson
	et al, 1994). The authors report an experiment in which the question
	of whether retrieval is necessary to induce this form of impairment
	was examined. Ss were 64 undergraduates. All the Ss studied 6 members
	from each of 8 taxonomic categories (e.g., fruit orange). In the
	competitive practice condition, the Ss practiced recalling 3 of the
	6 members, using category-stem cues (e.g., fruit or___). In the noncompetitive
	practice condition, the Ss were reexposed to these same members for
	the same number of repetitions but were asked to recall the category
	name by using the exemplar and a stem as cues (e.g., fr___ orange).
	Despite significant and comparable facilitation of practiced items
	in both conditions, only the competitive practice Ss were impaired
	in their ability to recall the nonpracticed members on a delayed
	cued-recall test. These findings argue that retrieval-induced forgetting
	is not caused by increased competition arising from the strengthening
	of practiced items, but by inhibitory processes specific to the situation
	of recall. (PsycINFO Database Record (c) 2002 APA, all rights reserved)},
  keywords = {*Forgetting. *Interference (Learning). *Long Term Memory. *Recall
	(Learning). Learning & Memory [2343].},
  owner = {littld02},
  refid = {58},
  creationdate = {2008.01.25}
}

@ARTICLE{Anderson1994a,
  author = {Anderson, M.C. and Bjork, R.A. and Bjork, E.L.},
  title = {Remembering can cause forgetting: Retrieval dynamics in long-term
	memory},
  journal = {Journal of Experimental Psychology: Learning, Memory, and Cognition},
  year = {1994},
  volume = {20},
  pages = {1063-1087},
  abstract = {Three studies with 148 university students show that the retrieval
	process itself causes long-lasting forgetting. Ss studied 8 categories
	(e.g., Fruit). Half the members of half the categories were then
	repeatedly practiced through retrieval tests (e.g., Fruit Or). Category-cued
	recall of unpracticed members of practiced categories was impaired
	on a delayed test. Exps 2 and 3 identified 2 significant features
	of this retrieval-induced forgetting: The impairment remains when
	output interference is controlled, suggesting a retrieval-based suppression
	that endures for 20 min or more, and the impairment appears restricted
	to high-frequency members. Low-frequency members show little impairment,
	even in the presence of strong, practiced competitors that might
	be expected to block access to those items. Findings suggest a critical
	role for suppression in models of retrieval inhibition and implicate
	the retrieval process itself in everyday forgetting. (PsycINFO Database
	Record (c) 2002 APA, all rights reserved)},
  keywords = {*Forgetting. *Long Term Memory. *Recall (Learning). Learning & Memory
	[2343]. Human. Adulthood (18 yrs & older).},
  owner = {littld02},
  refid = {59},
  creationdate = {2008.01.25}
}

@INCOLLECTION{Anderson1996c,
  author = {Anderson, M.C. and Neely, J.H.},
  booktitle = {Handbook of perception and memory},
  publisher = {Academic Press},
  year = {1996},
  volume = {10},
  address = {San Diego},
  comment = {Interference and inhibition in memory retrieval},
  owner = {littld02},
  refid = {61},
  creationdate = {2008.01.25}
}

@ARTICLE{Anderson03,
  author = {Anderson, M. C.},
  title = {Rethinking interference theory: Executive control and the mechanisms
	of forgetting},
  journal = {Journal of Memory and Language},
  year = {2003},
  volume = {49},
  pages = {415--445},
  comment = {RIF-15},
  date-added = {2007-08-29 10:24:45 +0100},
  date-modified = {2007-08-29 10:24:45 +0100},
  owner = {pssaf},
  creationdate = {2007.01.22}
}

@ARTICLE{Anderson01,
  author = {Anderson, M. C. and Bell, T.},
  title = {Forgetting our facts: The role of inhibitory processes in the loss
	of propositional knowledge},
  journal = {Journal of Experimental Psychology: General},
  year = {2001},
  volume = {130},
  pages = {544--570},
  abstract = {Seven experiments are reported that show that retrieving facts from
	long-term memory is accomplished, in part, by inhibitory processes
	that suppress interfering facts. When asked to repeatedly retrieve
	a recently learned proposition (e.g., recalling The actor is looking
	at the tulip, given cues such as Actor looking t__), subjects experienced
	a recall deficit for related facts (e.g., The actor is looking at
	the violin) on a recall test administered 15 min later. Importantly,
	this retrieval-induced forgetting was shown to generalize to other
	facts in which the inhibited concepts took part (e.g., The teacher
	is lifting the violin), replicating a finding observed by M. C. Anderson
	and B. A. Spellman (1995) with categorical stimuli. These findings
	suggest a critical role for suppression in models of propositional
	retrieval and implicate the mere retrieval of what we know as a source
	of forgetting of factual knowledge. (PsycINFO Database Record (c)
	2002 APA, all rights reserved) (journal abstract)},
  keywords = {*Declarative Knowledge. *Forgetting. *Human Information Storage. *Long
	Term Memory. *Recall (Learning). Learning & Memory [2343]. Human.
	Adulthood (18 yrs & older).},
  owner = {littld02},
  refid = {57},
  creationdate = {2008.01.25}
}

@ARTICLE{Anderson00,
  author = {Anderson, M. C. and Bjork, E. L. and Bjork, R. A.},
  title = {Retrieval-induced forgetting: evidence for a recall-specific mechanism},
  journal = {Psychonomic Bulletin \& Review},
  year = {2000},
  volume = {7},
  pages = {522-30},
  abstract = {Previous work has shown that recalling information from long-term
	memory can impair the long-term retention of related representations--a
	phenomenon known as retrieval-induced forgetting (Anderson, Bjork,
	& Bjork, 1994). We report an experiment in which the question of
	whether retrieval is necessary to induce this form of impairment
	was examined. All the subjects studied six members from each of eight
	taxonomic categories (e.g., fruit orange). In the competitive practice
	condition, the subjects practiced recalling three of the six members,
	using category-stem cues (e.g., fruit or__). In the noncompetitive
	practice condition, the subjects were reexposed to these same members
	for the same number of repetitions but were asked to recall the category
	name by using the exemplar and a stem as cues (e.g., fr__orange).
	Despite significant and comparable facilitation of practiced items
	in both conditions, only the competitive practice subjects were impaired
	in their ability to recall the nonpracticed members on a delayed
	cued-recall test. These findings argue that retrieval-induced forgetting
	is not caused by increased competition arising from the strengthening
	of practiced items, but by inhibitory processes specific to the situation
	of recall.},
  comment = {RIF-6},
  date-added = {2007-08-29 10:24:45 +0100},
  date-modified = {2007-08-29 10:24:45 +0100},
  file = {Anderson00a.pdf:Anderson\\Anderson00a.pdf:PDF;Anderson00a.pdf:Anderson\\Anderson00a.pdf:PDF},
  keywords = {Adult and *Cues and Female and Humans and *Inhibition (Psychology)
	and Male and Memory and *Mental Recall and *Practice (Psychology)
	and Research Support, Non-U.S. Gov't and Retention (Psychology) and
	*Verbal Learning},
  local-url = {file://localhost/Users/pssaf/Documents/localtex//Papers/Anderson/Anderson00a.pdf}
}

@ARTICLE{Anderson94,
  author = {Anderson, M. C. and Bjork, R. A. and Bjork, E. L.},
  title = {Remembering can cause forgetting: Retrieval dynamics in long-term
	memory},
  journal = {Journal of Experimental Psychology: Learning, Memory, and Cognition},
  year = {1994},
  volume = {20},
  pages = {1063-1087},
  comment = {RIF-1},
  date-added = {2007-08-29 10:24:45 +0100},
  date-modified = {2007-08-29 10:24:45 +0100},
  owner = {pssaf},
  creationdate = {2007.01.22}
}

@ARTICLE{Anderson00a,
  author = {Anderson, M. C. and Green, C. and McCulloch, K. C.},
  title = {Similarity and inhibition in long-term memory: Evidence for a two-factor
	theory},
  journal = {Journal of Experimental Psychology: Learning, Memory, and Cognition},
  year = {2000},
  volume = {26},
  pages = {1141-1159},
  comment = {RIF-7},
  date-added = {2007-08-29 10:24:45 +0100},
  date-modified = {2007-08-29 10:24:45 +0100},
  file = {Anderson00a.pdf:Anderson\\Anderson00a.pdf:PDF;Anderson00a.pdf:Anderson\\Anderson00a.pdf:PDF},
  local-url = {file://localhost/Users/pssaf/Documents/localtex//Papers/Anderson/Anderson00a.pdf}
}

@ARTICLE{Anderson14,
  author = {Anderson, Michael C and Hanslmayr, Simon},
  title = {Neural mechanisms of motivated forgetting},
  journal = {Trends in Cognitive Sciences},
  year = {2014},
  volume = {18},
  pages = {279--292},
  file = {Anderson14.pdf:Anderson\\Anderson14.pdf:PDF}
}

@ARTICLE{Anderson95a,
  author = {Anderson, M. C. and Spellman, B. A.},
  title = {On the status of inhibitory mechanisms in cognition: Memory retrieval
	as a model case},
  journal = {Psychological Review},
  year = {1995},
  volume = {102},
  pages = {68-100},
  comment = {RIF-3},
  date-added = {2007-08-29 10:24:45 +0100},
  date-modified = {2007-08-29 10:24:45 +0100},
  file = {Anderson95a.pdf:Anderson\\Anderson95a.pdf:PDF;Anderson95a.pdf:Anderson\\Anderson95a.pdf:PDF},
  local-url = {file://localhost/Users/pssaf/Documents/localtex//Papers/Anderson/Anderson95a.pdf}
}

@ARTICLE{Anderson07b,
  author = {Anderson, Melissa S and Horn, Aaron S and Risbey, Kelly R and Ronning,
	Emily A and De Vries, Raymond and Martinson, Brian C},
  title = {What do mentoring and training in the responsible conduct of research
	have to do with scientists’ misbehavior? Findings from a national
	survey of {NIH}-funded scientists},
  journal = {Academic Medicine},
  year = {2007},
  volume = {82},
  pages = {853--860},
  file = {Anderson07b.pdf:Anderson\\Anderson07b.pdf:PDF}
}

@ARTICLE{Anderson1987a,
  author = {Anderson, N.H.},
  title = {Function knowledge: Comment on Reed and Evans},
  journal = {Journal of Experimental Psychology: General},
  year = {1987},
  volume = {116},
  pages = {297-299},
  abstract = {The mixture task studied by Reed and Evans (1987) involves averaging
	the separate concentrations of two component solutions, each weighted
	by its amount. Estimation performance on this task depends on function
	knowledge, both of valuation functions for the separate variables
	and of an integration function for combining the separate variables.
	Reed and Evans, however, considered only one-variable functions,
	which may suffice for valuation, but not for integration. Integration
	depends on multivariable function knowledge. Hence their three principles
	are not sufficient to interpret performance in the mixture task.
	(PsycINFO Database Record (c) 2002 APA, all rights reserved).},
  keywords = {*Concept Formation *Estimation Methodology Cognitive Processes [2340].
	Human.},
  owner = {littld02},
  refid = {62},
  creationdate = {2008.01.25}
}

@ARTICLE{Anderson97a,
  author = {Anderson, R. B. and Tweeney, R. D. and Rivardo, M. and Duncan, S.},
  title = {Need probability affects retention: A direct demonstration},
  journal = {Memory \& Cognition},
  year = {1997},
  volume = {25},
  pages = {867-872},
  file = {Anderson97a.pdf:Anderson\\Anderson97a.pdf:PDF;Anderson97a.pdf:Anderson\\Anderson97a.pdf:PDF},
  owner = {charles},
  creationdate = {2008.07.30}
}

@ARTICLE{Anderson78,
  author = {Anderson, R. C. and Pichert, J. W.},
  title = {Recall of Previously Unrecallable Information following a Shift in
	Perspective},
  journal = {Journal of Verbal Learning and Verbal Behavior},
  year = {1978},
  volume = {17},
  pages = {1--12},
  file = {Anderson78.pdf:Anderson\\Anderson78.pdf:PDF},
  owner = {lewan},
  creationdate = {2012.02.24}
}

@ARTICLE{Andersson05,
  author = {Andersson, P. and Edman, J. and Ekman, M.},
  title = {Predicting the World Cup 2002 in soccer: Performance and confidence
	of experts and non-experts},
  journal = {International Journal of Forecasting},
  year = {2005},
  volume = {21},
  pages = {565--576},
  number = {3},
  month = jul,
  cl = {Zurich, SWITZERLAND},
  ct = {SPUDM Confernce},
  cy = {AUG, 2003},
  doi = {10.1016/j.ijforecast.2005.03.004},
  file = {Andersson05.pdf:Andersson\\Andersson05.pdf:PDF},
  owner = {lewan},
  sn = {0169-2070},
  tc = {26},
  creationdate = {2011.11.10},
  ut = {WOS:000230800700012},
  z9 = {26}
}

@ARTICLE{Andrade09,
  author = {Andrade, Eduardo B. and Ariely, Dan},
  title = {The enduring impact of transient emotions on decision making},
  journal = {Organizational Behavior and Human Decision Processes},
  year = {2009},
  volume = {109},
  pages = {1--8},
  doi = {10.1016/j.obhdp.2009.02.003},
  file = {Andrade09.pdf:Andrade\\Andrade09.pdf:PDF},
  owner = {charles},
  ri = {Andrade, Eduardo/C-1279-2008},
  sn = {0749-5978},
  tc = {21},
  creationdate = {2013.09.11},
  ut = {WOS:000266114800001},
  z8 = {1},
  z9 = {22},
  zb = {3},
  zs = {0}
}

@INCOLLECTION{Andrade2001,
  author = {Andrade, J.},
  booktitle = {Working memory in perspective},
  publisher = {Psychological Press Ltd},
  year = {2001},
  pages = {3-30},
  address = {Hove, East Sussex},
  comment = {An introduction to working memory},
  owner = {littld02},
  refid = {63},
  creationdate = {2008.01.25}
}

@ARTICLE{Andreoni95,
  author = {Andreoni, James},
  title = {Warm-glow versus cold-prickle: the effects of positive and negative
	framing on cooperation in experiments},
  journal = {The Quarterly Journal of Economics},
  year = {1995},
  volume = {110},
  pages = {1--21},
  file = {Andreoni95.pdf:Andreoni\\Andreoni95.pdf:PDF}
}

@TECHREPORT{Andreoni08,
  author = {Andreoni, J. and Mylovanov, T.},
  title = {Diverging Opinions},
  institution = {Working paper (http://econ. ucsd. edu/\~{} jandreon/WorkingPapers/disagreement.
	pdf)},
  year = {2008},
  file = {Andreoni08.pdf:Andreoni\\Andreoni08.pdf:PDF},
  owner = {johncook},
  creationdate = {2012.01.27}
}

@ARTICLE{Andres12,
  author = {R. J. Andres and T. A. Boden and F.-M. Br\'{e}on and P. Ciais and
	S. Davis and D. Erickson and J. S. Gregg and A. Jacobson and G. Marland
	and J. Miller and T. Oda and J. G. J. Olivier and M. R. Raupach and
	P. Rayner and K. Treanton},
  title = {A synthesis of carbon dioxide emissions from fossil-fuel combustion},
  journal = {Biogeosciences.},
  year = {2012},
  volume = {9},
  pages = {1845--1871},
  doi = {doi:10.5194/bg-9-1845-2012},
  file = {Andres12.pdf:Andres\\Andres12.pdf:PDF},
  creationdate = {2012.02.14}
}

@ARTICLE{Andrew07,
  author = {Andrew, B. C.},
  title = {Media-generated Shortcuts: {D}o Newspaper Headlines Present Another
	Roadblock for Low-information Rationality?},
  journal = {The Harvard International Journal of Press/Politics},
  year = {2007},
  volume = {12},
  pages = {24--43},
  file = {Andrew07.pdf:Andrew\\Andrew07.pdf:PDF},
  owner = {lewan},
  creationdate = {2012.05.11}
}

@ARTICLE{Andrews01,
  author = {Andrews, S. and Heathcote, A.},
  title = {Distinguishing common and task-specific processes in word identification:
	A matter of some moment?},
  journal = {Journal of Experimental Psychology: Learning, Memory, and Cognition},
  year = {2001},
  volume = {27},
  pages = {514-44},
  abstract = {The same 500 words were presented in 6 different word identification
	tasks (Experiment 1: lexical decision, semantic categorization, and
	3 speeded naming tasks; Experiment 2: delayed naming). Reaction time
	(RT) distributions were estimated for each task and analyses tested
	for the effects of word frequency and animacy on various parameters
	of the RT distribution. Low frequency words yielded more skewed distributions
	than high frequency words in all tasks except delayed naming. The
	differential skew was most marked for tasks that required lexical
	discrimination. The semantic categorization task yielded highly skewed
	distributions for all words, but the word frequency effect was due
	to shifts in the location of the RT distributions rather than changes
	in skew. The results are used to evaluate the relative contributions
	of a common lexical access process and task-specific processes to
	performance in lexical discrimination and naming tasks.},
  date-added = {2007-08-29 10:24:45 +0100},
  date-modified = {2007-08-29 10:24:45 +0100},
  file = {Andrews01.pdf:Andrews\\Andrews01.pdf:PDF;Andrews01.pdf:Andrews\\Andrews01.pdf:PDF},
  keywords = {Adult and *Attention and Female and Humans and Male and *Mental Recall
	and Reaction Time and *Reading and Research Support, Non-U.S. Gov't
	and Semantics and *Verbal Learning},
  local-url = {file://localhost/Users/pssaf/Documents/localtex//Papers/Andrews/Andrews01.pdf}
}

@ARTICLE{Andrich10,
  author = {Andrich, M. A. and Imberger, J. and Oxburgh, R. E.},
  title = {Raising Utility and Lowering Risk through Adaptive Sustainability:
	Society and Wealth Inequity in Western Australia},
  journal = {Journal of Sustainable Development},
  year = {2010},
  volume = {3},
  pages = {3--35},
  number = {3},
  file = {Andrich10.pdf:Andrich\\Andrich10.pdf:PDF},
  owner = {lewan},
  creationdate = {2012.05.18}
}

@ARTICLE{Andrieu03,
  author = {Andrieu, Christophe and de Freitas, Nando and Doucet, Arnaud and
	Jordan, Michael I.},
  title = {An Introduction to {MCMC} for Machine Learning},
  journal = {Machine Learning},
  year = {2003},
  volume = {50},
  pages = {5--43},
  abstract = {This purpose of this introductory paper is threefold. First, it introduces
	the Monte Carlo method with emphasis on probabilistic machine learning.
	Second, it reviews the main building blocks of modern Markov chain
	Monte Carlo simulation, thereby providing and introduction to the
	remaining papers of this special issue. Lastly, it discusses new
	interesting research horizons.},
  doi = {10.1023/A:1020281327116},
  file = {Andrieu03.pdf:Andrieu\\Andrieu03.pdf:PDF}
}

@INCOLLECTION{Andrist1992,
  author = {Andrist, C.G. and Kahana, M.J. and Spry, K.M. and Knevel, C.R. and
	Persanyi, M.W. and Evans, S.W. and Luo, D. and Detterman, D.K.},
  booktitle = {Is mind modular or unitary? Current topics in human intelligence},
  publisher = {Ablex Publishing Corp},
  year = {1992},
  pages = {1-59},
  address = {Stamford, CT},
  abstract = {(from the chapter) present a selected overview of literature on the
	biological correlates of intelligence / evaluate the contributions
	of major biological correlates to our understanding of individual
	differences in intelligence / selected biological correlates include
	gross anatomical, neurological, bioelectrical, and biochemical measures
	/ [discuss] the effects of environmental assaults on intelligence
	/ research cited in the current paper is primarily limited to studies
	which measure general cognitive ability through standard psychometric
	tests / begin with a brief history of the search for biological correlates
	of intelligence (PsycINFO Database Record (c) 2000 APA, all rights
	reserved)},
  comment = {Individual differences in the biological correlates of intelligence:
	A selected overview x, 268pp. References. Psychology: Professional
	& Research. Literature Review/Research Review. English.},
  keywords = {Physiological Psychology & Neuroscience [2500]. Human.},
  owner = {littld02},
  refid = {64},
  creationdate = {2008.01.25}
}

@ARTICLE{Anglemyer14,
  author = {Anglemyer, Andrew and Horvath, Tara and Rutherford, George},
  title = {The accessibility of firearms and risk for suicide and homicide victimization
	among household members: a systematic review and meta-analysis},
  journal = {Annals of internal medicine},
  year = {2014},
  volume = {160},
  pages = {101--110},
  file = {Anglemyer14.pdf:Anglemyer\\Anglemyer14.pdf:PDF}
}

@TECHREPORT{Angluin1988,
  author = {D. Angluin},
  title = {Identifying languages from stochastic examples},
  institution = {Yale University, Department of Computer Science},
  year = {1988},
  number = {YALEU/DCS/RR-614},
  owner = {lewan},
  creationdate = {2008.03.04}
}

@ARTICLE{Angus94,
  author = {John E. Angus},
  title = {The Probability Integral Transform and Related Results},
  journal = {SIAM Review},
  year = {1994},
  volume = {36},
  pages = {652--654},
  doi = {10.1137/1036146},
  file = {Angus94.pdf:Angus\\Angus94.pdf:PDF},
  owner = {lewan},
  creationdate = {2016.02.28}
}

@ELECTRONIC{Annan05W,
  author = {Annan, J.},
  month = {June},
  year = {2005},
  title = {Betting on climate change},
  url = {http://www.realclimate.org/index.php/archives/2005/06/ \\ betting-on-climate-change/},
  owner = {lewan},
  creationdate = {2015.09.06}
}

@ARTICLE{Annan11,
  author = {Annan, J. D. and Hargreaves, J. C.},
  title = {On the generation and interpretation of probabilistic estimates of
	climate sensitivity},
  journal = {Climatic Change},
  year = {2011},
  volume = {104},
  pages = {423--436},
  file = {Annan11.pdf:Annan\\Annan11.pdf:PDF},
  owner = {lewan},
  creationdate = {2011.11.04}
}

@ARTICLE{Annan06,
  author = {Annan, J. D. and Hargreaves, J. C.},
  title = {Using multiple observationally-based constraints to estimate climate
	sensitivity},
  journal = {Geophysical Research Letters},
  year = {2006},
  volume = {33},
  pages = {L06704},
  file = {Annan06.pdf:Annan\\Annan06.pdf:PDF},
  owner = {lewan},
  creationdate = {2012.07.25}
}

@ARTICLE{Annas08,
  author = {Annas, G. J.},
  title = {Military medical ethics - Physician first, last, always},
  journal = {New England Journal of Medicine},
  year = {2008},
  volume = {359},
  pages = {1087--1090},
  number = {11},
  month = sep,
  doi = {10.1056/NEJMp0805975},
  file = {Annas08.pdf:Annas\\Annas08.pdf:PDF},
  owner = {lewan},
  sn = {0028-4793},
  tc = {10},
  creationdate = {2011.12.09},
  ut = {WOS:000259078200002},
  z9 = {10}
}

@ARTICLE{Anonymous04,
  author = {Anonymous},
  title = {Brits vs Yanks: Who does journalism right?},
  journal = {Columbia Journalism Review},
  year = {2004},
  volume = {43},
  pages = {44-49},
  number = {1},
  file = {Anonymous04.pdf:Anonymous\\Anonymous04.pdf:PDF;Anonymous04.pdf:Anonymous\\Anonymous04.pdf:PDF},
  owner = {charles},
  creationdate = {2008.07.03}
}

@ARTICLE{Ansburg12,
  author = {Ansburg, P. I. and Heiss, C. J.},
  title = {Potential paradoxical effects of myth-busting as a nutrition education
	strategy for older adults},
  journal = {American Journal of Health Education},
  year = {2012},
  volume = {43},
  pages = {31--37},
  file = {Ansburg12.pdf:Ansburg\\Ansburg12.pdf:PDF},
  owner = {charles},
  creationdate = {2012.11.12}
}

@ARTICLE{Anthes06,
  author = {Anthes, R. B. and Corell, R. W. and Holland, G. and Hurrell, J. W.
	and MacCracken, M. C. and Trenberth, K. E.},
  title = {Hurricanes and Global Warming—Potential Linkages and Consequences},
  journal = {Bulletin of the American Meteorological Society},
  year = {2006},
  volume = {87},
  pages = {623--628},
  file = {Anthes06.pdf:Anthes\\Anthes06.pdf:PDF},
  owner = {lewan},
  creationdate = {2012.01.23}
}

@ARTICLE{Anthoff09,
  author = {Anthoff, D. and Tol, R. S. J. and Yohe, G. W.},
  title = {Discounting for Climate Change},
  journal = {Economics: The Open Access Open Assessment E-Journal},
  year = {2009},
  volume = {3},
  file = {Anthoff09.pdf:Anthoff\\Anthoff09.pdf:PDF},
  owner = {lewan},
  creationdate = {2012.03.09}
}

@Article{Antilla10,
  author    = {Antilla, L.},
  title     = {Self-censorship and science: a geographical review of media coverage of climate tipping points},
  doi       = {10.1177/0963662508094099},
  number    = {2},
  pages     = {240--256},
  volume    = {19},
  abstract  = {Public perception of global climate change is strongly influenced
	by media constructions of scientific knowledge. This paper explores
	recent scientific findings and the press coverage thereof and is
	based on a content analysis of two years of global reporting on climate
	related positive feedback mechanisms (climate system responses to
	global warming which lead to further warming). Results indicate that
	non-US news organizations, especially in the UK, are at the forefront
	of the discourse on climate feedback loops. Poor US press coverage
	on such climate thresholds might be understood not only as self-censorship,
	but as a "false negative" error.},
  file      = {Antilla10.pdf:Antilla\\Antilla10.pdf:PDF},
  journal   = {Public Understanding of Science},
  owner     = {lewan},
  sn        = {0963-6625},
  tc        = {2},
  creationdate = {2011.04.24},
  ut        = {WOS:000275333500009},
  year      = {2010},
}

@ARTICLE{Antoniak1974,
  author = {Antoniak, C.},
  title = {Mixtures of {D}irichlet processes with applications to {B}ayesian
	nonparametric problems},
  journal = {The Annals of Statistics},
  year = {1974},
  volume = {2},
  pages = {1152-1174},
  owner = {lewan},
  creationdate = {2008.03.04}
}

@ARTICLE{Apicella12,
  author = {Apicella, Coren L. and Marlowe, Frank W. and Fowler, James H. and
	Christakis, Nicholas A.},
  title = {Social networks and cooperation in hunter-gatherers},
  journal = {Nature},
  year = {2012},
  volume = {481},
  pages = {497--501},
  file = {Apicella12.pdf:Apicella\\Apicella12.pdf:PDF},
  owner = {charles},
  creationdate = {2013.09.25}
}

@ARTICLE{Appel10,
  author = {Appel, F. and Ostermeyer, A. and Balmann, A. and Larsen, K.},
  title = {Improving an agent-based model by using interdisciplinary approaches
	for analyzing structural change in agriculture},
  journal = {Lecture Notes in Computer Science},
  year = {2010},
  volume = {6007},
  pages = {360--366},
  file = {Appel10.pdf:Appel\\Appel10.pdf:PDF},
  owner = {lewan},
  creationdate = {2010.12.30}
}

@ARTICLE{Apperly09,
  author = {Apperly, I. A. and Butterfil, S. A.},
  title = {Do Humans Have Two Systems to Track Beliefs and Belief-Like States?},
  journal = {Psychological Review},
  year = {2009},
  volume = {116},
  pages = {953--970},
  file = {Apperly09.pdf:Apperly\\Apperly09.pdf:PDF},
  owner = {lewan},
  creationdate = {2010.01.11}
}

@ARTICLE{Arabie1980,
  author = {Phipps Arabie and J. Douglas Carroll},
  title = {{MAPCLUS}: A mathematical programming approach to fitting the {ADCLUS}
	model},
  journal = {Psychometrika},
  year = {1980},
  volume = {45},
  pages = {211-235},
  owner = {lewan},
  creationdate = {2008.03.04}
}

@ARTICLE{Arbib2005,
  author = {Arbib, M.A.},
  title = {Interweaving protosign and protospeech: Further developments beyond
	the mirror.},
  journal = {Interaction Studies},
  year = {2005},
  volume = {6},
  pages = {145-171},
  number = {2},
  owner = {littld02},
  refid = {65},
  creationdate = {2008.01.25}
}

@ARTICLE{Arbuckle1976,
  author = {Arbuckle, T.Y. and Katz, W.A.},
  title = {Structure of memory traces following semantic and nonsemantic orientation
	tasks in incidental learning},
  journal = {Journal of Experimental Psychology: Human Learning \& Memory},
  year = {1976},
  volume = {2},
  pages = {362-369},
  abstract = {Studied the relation between orientation task and resultant structure
	of the memory trace, using an incidental learning paradigm. 20 paid
	adults examined 50 pairs for meaningful associations (semantic task),
	and 20 Ss examined them for rhymes (nonsemantic task). Among these
	pairs were 12 A-B and 12 C-B critical pairs, the B responses being
	meaningfully associated with the A (semantic) cues and rhyming with
	the C (nonsemantic) cues. Semantic task and cues produced greater
	recall and recognition of B responses overall, but task and cue interacted,
	in that, with nonsemantic cues, the nonsemantic task was just as
	effective as the semantic one on both measures. Semantic elements
	predominated in the memory traces for recall, with semantic and nonsemantic
	tasks producing strong and weak semantic traces, respectively. For
	recognition, the nonsemantic task produced a strong nonsemantic trace,
	the semantic task, a strong semantic one. Implications for theories
	relating orientation task effects to different encoding processes
	are discussed. (PsycINFO Database Record (c) 2002 APA, all rights
	reserved).},
  keywords = {*Human Information Storage *Incidental Learning *Memory Trace *Word
	Associations *Word Meaning Cues Recall (Learning) Recognition (Learning)
	Learning & Memory [2343]. Human.},
  owner = {littld02},
  refid = {66},
  creationdate = {2008.01.25}
}

@ARTICLE{Arbuthnott96,
  author = {Arbuthnott, K. D.},
  title = {To repeat or not to repeat: {R}epetition facilitation and inhibition
	in sequential retrieval},
  journal = {Journal of Experimental Psychology: General},
  year = {1996},
  volume = {3},
  pages = {261-283},
  date-added = {2007-08-29 10:24:45 +0100},
  date-modified = {2007-08-29 10:24:45 +0100},
  file = {Arbuthnott96.pdf:Arbuthnott\\Arbuthnott96.pdf:PDF;Arbuthnott96.pdf:Arbuthnott\\Arbuthnott96.pdf:PDF},
  local-url = {file://localhost/Users/pssaf/Documents/localtex//Papers/Arbuthnott/Arbuthnott96.pdf},
  owner = {pssaf},
  creationdate = {2006.09.06}
}

@ARTICLE{Archambault99,
  author = {Archambault, A. and O'Donnell, C. and Schyns, P. G.},
  title = {Blind to object changes: When learning the same object at different
	levels of categorization modifies its perception},
  journal = {Psychological Science},
  year = {1999},
  volume = {10},
  pages = {249-255},
  number = {3},
  file = {Archambault99.pdf:Archambault\\Archambault99.pdf:PDF;Archambault99.pdf:Archambault\\Archambault99.pdf:PDF},
  owner = {charles},
  creationdate = {2008.06.30}
}

@BOOK{Ariely09a,
  title = {Predictably Irrational: {T}he Hidden Forces That Shape Our Decisions},
  publisher = {Harper Collins},
  year = {2009},
  author = {Ariely, D.},
  address = {New York},
  owner = {lewan},
  creationdate = {2013.09.12}
}

@ARTICLE{Ariely09,
  author = {Ariely, Dan and Bracha, Anat and Meier, Stephan},
  title = {Doing good or doing well? Image motivation and monetary incentives
	in behaving prosocially},
  journal = {American Economic Review},
  year = {2009},
  volume = {99},
  pages = {544--555},
  doi = {10.1257/aer.99.1.544},
  file = {Ariely09.pdf:Ariely\\Ariely09.pdf:PDF},
  owner = {charles},
  sn = {0002-8282},
  tc = {65},
  creationdate = {2013.09.16},
  ut = {WOS:000264785500022},
  z8 = {0},
  z9 = {65},
  zb = {9},
  zs = {0}
}

@ARTICLE{Arkes91,
  author = {Arkes, H. R. and Boehm, L. E. and Xu, G.},
  title = {Determinants of judged validity},
  journal = {Journal of Experimental Social Psychology},
  year = {1991},
  volume = {27},
  pages = {576--605},
  file = {Arkes91.pdf:Arkes\\Arkes91.pdf:PDF},
  owner = {lewan},
  creationdate = {2009.03.01}
}

@ARTICLE{Arkes1983,
  author = {H. R. Arkes and A. R. Harkness},
  title = {Estimates of contingency between two dichotomous variables},
  journal = {Journal of Experimental Psychology: General},
  year = {1983},
  volume = {112},
  pages = {117-135},
  owner = {lewan},
  creationdate = {2008.03.04}
}

@ARTICLE{Armelius1976,
  author = {Armelius, B.A. and Armelius, K.},
  title = {Confidence and performance in probabilistic inference tasks with
	interrelated cues},
  journal = {Umea Psychological Reports},
  year = {1976},
  volume = {96},
  abstract = {Studied the relation between confidence and 50 undergraduates' beliefs
	about their performance as well as their actual performance in five
	2-cue multiple-cue probability learning (MCPL) tasks. The tasks varied
	with respect to task predictability. Confidence was strongly related
	to believed performance but not to actual performance. The lack of
	relation between believed and actual performance is interpreted as
	support for the notion that subjects know very little about their
	performance in MCPL tasks. Confidence was also perfectly related
	to task predictability, while performance was not. This may in certain
	tasks cause an illusion of achievement, i.e. subjects feel more confident
	than their performance allows them to.},
  keywords = {Probabilistic, Cue Learning Knowledge Representation},
  owner = {littld02},
  refid = {69},
  creationdate = {2008.01.25}
}

@ARTICLE{Armelius1976a,
  author = {Armelius, B.A. and Armelius, K.},
  title = {Combination rules in multiple cue probability learning: I. Relation
	to task characteristics and performance},
  journal = {Umea Psychological Reports},
  year = {1976},
  volume = {99},
  abstract = {Investigated the rules used by 100 subjects in multiple cue probability
	learning (MCPL) by verbal reports from subjects after learning a
	2-cue MCPL task. Eight tasks varied factorially as to task predictability,
	cue-criterion correlations, and the sign of the cue intercorrelation.
	There were also two orthogonal tasks. Of the verbal descriptions
	given by the 100 subjects, 47 were classified as inconsistent or
	incomplete, 7 were classified as single rule (i.e., the same rule
	was used for all cue combinations), and 46 as multiple rules (different
	rules were used for different parts of the cue matrix). 77% of the
	53 combination rules accounted for the systematic variance in subjects'
	responses. Performance was related to task characteristics but the
	frequency of combination rules was not. Subjects with multiple rules
	performed best, subjects with a single rule the worst. It is concluded
	that formulating combination rules is important in MCPL performance.},
  keywords = {Probabilistic, Cue Learning Knowledge Representation (Rules)},
  owner = {littld02},
  refid = {68},
  creationdate = {2008.01.25}
}

@ARTICLE{Armelius1974,
  author = {Armelius, B.A. and Armelius, K.},
  title = {The use of redundancy in multiple-cue judgments: Data from a suppressor-variable
	task},
  journal = {American Journal of Psychology},
  year = {1974},
  volume = {87},
  pages = {385-392},
  number = {3},
  abstract = {Tested the hypothesis that subjects' beta weights tend to match the
	cue-criterion correlations rather than the cue-criterion beta weights
	in an experiment on the multiple-cue probability learning of tasks
	with intercorrelated cues (rij = .00, .40, and .80). Subject were
	64 undergraduates. Results support that hypothesis and indicate that
	subjects were able to utilize the correlations between each cue and
	the criterion, but not the correlation between cues, as a source
	of information about the validities of those cues.},
  keywords = {Probabilistic, Cue Learning Cue Intercorrelations},
  owner = {littld02},
  refid = {67},
  creationdate = {2008.01.25}
}

@ARTICLE{Armelius1976b,
  author = {Armelius, K. and Armelius, B.A.},
  title = {Redundancy and inference behavior},
  journal = {Umea Psychological Reports},
  year = {1976},
  volume = {106},
  abstract = {In research on multiple-cue probability learning, redundancy has been
	treated as synonymous with intercorrelation among cues. This definition
	of redundancy is inadequate, and a definition is proposed based on
	Brunswik's conceptual framework and similar to the definition used
	in information theory, i.e., redundancy is the difference between
	the sum of all squared correlations and the squared multiple correlation;
	when the intercorrelation between cues does not contribute to the
	predictable variance in the criterion, the task is redundant. When
	the cue intercorrelation does contribute to the predictable variance
	in the criterion, the task is defined as a suppressor task. Implications
	for research of this view of probabilistic inference tasks are discussed.},
  keywords = {Probabilistic, Cue Learning Cue Intercorrelations},
  owner = {littld02},
  refid = {72},
  creationdate = {2008.01.25}
}

@ARTICLE{Armelius1975,
  author = {Armelius, K. and Armelius, B.A.},
  title = {Note on detection of cue intercorrelation in multiple-cue probability
	learning},
  journal = {Scandinavian Journal of Psychology},
  year = {1975},
  volume = {16},
  pages = {37-41},
  number = {1},
  abstract = {After completion of learning tasks with 2 different levels of cue
	intercorrelation (rij = .00 and .80), the detection of cue intercorrelation
	was tested with either a reproduction or a recognition method in
	a 2 x 2 factorial design. Subjects were 32 undergraduates. The reproduction
	method yielded an almost perfect matching between the reproduced
	intercorrelations and the intercorrelations of the tasks, while the
	recognition method resulted in systematically lower subjective intercorrelations.
	For the recognition method the subjective intercorrelation varied
	with the criterion of recognition, so that the stricter the criterion,
	the higher the subjective intercorrelation.},
  keywords = {Cue Intercorrelations},
  owner = {littld02},
  refid = {71},
  creationdate = {2008.01.25}
}

@ARTICLE{Armelius1975a,
  author = {Armelius, K. and Armelius, B.A.},
  title = {Detection of cue intercorrelation in multiple-cue probability learning},
  journal = {Umea Psychological Reports},
  year = {1975},
  volume = {84},
  abstract = {In a study with 82 undergraduates, the detection of cue intercorrelation,
	rij, was tested in 10 two-cue mcpl tasks after completion of a learning
	stage. The values of rij ranged from -.80 to .80. The cue-criterion
	correlations, rei, and the predictability of the tasks, Re2, were
	factorially combined. Results show a positive linear relation between
	the subjective and the objective values of rij. The values of rij
	were, however, underestimated by about 50%. Results are consistent
	with previous studies on the detection of rij. There was no relation
	between detection of rij and the performance or any of the task parameters
	rei or Re2.},
  keywords = {Cue Intercorrelations},
  owner = {littld02},
  refid = {70},
  creationdate = {2008.01.25}
}

@ARTICLE{Armstrong83,
  author = {Armstrong, G. M. and Gural, M. N. and Russ, F. A.},
  title = {A Longitudinal Evaluation of the {L}isterine Corrective Advertising
	Campaign},
  journal = {Journal of Public Policy \& Marketing},
  year = {1983},
  volume = {2},
  pages = {16--28},
  file = {Armstrong83.pdf:Armstrong\\Armstrong83.pdf:PDF},
  owner = {lewan},
  creationdate = {2012.01.15}
}

@ARTICLE{Armstrong1995,
  author = {Armstrong, I. T. and Mewhort, D. J. K.},
  title = {Repetition deficit in rapid-serial-visual-presentation displays:
	Encoding failure or retrieval failure?},
  journal = {Journal of Experimental Psychology: Human Perception and Performance},
  year = {1995},
  volume = {21},
  pages = {1044-1052},
  abstract = {The repetition deficit associated with rapid serial visual presentation
	(RSVP) has been explained as a repetition-induced blindness, that
	is, as a perceptual or encoding failure. The repetition deficit was
	replicated in a standard free-recall RSVP task, and it was shown
	that participants were able to report the lost item when they were
	prompted with a retrieval probe. The authors argue that both copies
	of the repeated items were available in memory but that they were
	not accessible for report. Hence, they conclude that the repetition
	deficit in the RSVP task reflects a retrieval failure, not a perceptual
	failure. (PsycINFO Database Record (c) 2000 APA, all rights reserved)
	(unassigned)},
  owner = {littld02},
  refid = {73},
  creationdate = {2008.01.25}
}

@ARTICLE{Armstrong1983,
  author = {Sharon Lee Armstrong and Lila R. Gleitman and Henry Gleitman},
  title = {What some concepts might not be},
  journal = {Cognition},
  year = {1983},
  volume = {13},
  pages = {263-308},
  owner = {lewan},
  creationdate = {2008.03.04}
}

@ARTICLE{Arndt1998,
  author = {Arndt, J. and Hirshman, E.},
  title = {True and false recognition in MINERVA2: Explanations from a global
	matching perspective},
  journal = {Journal of Memory and Language},
  year = {1998},
  volume = {39},
  pages = {371-391},
  abstract = {This paper investigates false recognition of semantically related
	distractor items. Using a false memory paradigm, we investigated
	the predictions that MINERVA2 (D. Hintzman, 1988) makes for true
	(exemplar) and false (prototype) recognition. In MINERVA2, exemplar
	recognition is primarily due to a high degree of similarity to a
	single memory trace, and prototype recognition is due to the summing
	of smaller amounts of similarity across many memory traces. MINERVA2
	predicts that: (1) while performance for exemplars and prototypes
	increases at approximately the same rate at low levels of learning,
	additional learning produces a greater increase in performance for
	exemplars than for prototypes; (2) reducing the number of exemplars
	studied will decrease performance more for prototypes than for exemplars;
	and (3) decreasing associative strength of an exemplar to a prototype
	should increase exemplar performance while decreasing prototype performance.
	The results of four experiments support the predictions of the model
	and are consistent with the notion that true recognition is primarily
	due to a high degree of match to a single trace, while false recognition
	is due to the summing of smaller amounts of similarity to numerous
	traces. (PsycINFO Database Record (c) 2000 APA, all rights reserved)},
  keywords = {*False Memory. *Models. *Recognition (Learning). Learning & Memory
	[2343]. Human. Adulthood (18 yrs & older); Young Adulthood (18-29
	yrs).},
  owner = {littld02},
  refid = {74},
  creationdate = {2008.01.25}
}

@ARTICLE{Arnett1999,
  author = {Arnett, P.A. and Higginson, C.H. and Voss, W.D. and Bender, W.I.
	and Wurst, J.M. and Tippin, J.M.},
  title = {Depression in Multiple Sclerosis: Relationship to working memory
	capacity},
  journal = {Neuropsychology},
  year = {1999},
  volume = {13},
  pages = {546-556},
  owner = {littld02},
  refid = {75},
  creationdate = {2008.01.25}
}

@ARTICLE{Arnold11,
  author = {Arnold, K. M. and McDermott, K., B. and Szpunar, K. K.},
  title = {Imagining the near and far future: {T}he role of location familiarity},
  journal = {Memory \& Cognition},
  year = {2011},
  volume = {39},
  pages = {954--967},
  file = {Arnold11.pdf:Arnold\\Arnold11.pdf:PDF},
  owner = {lewan},
  creationdate = {2011.10.21}
}

@ARTICLE{Arnold13,
  author = {Arnold, Nina R. and Bayen, Ute J. and Kuhlmann, Beatrice G. and Vaterrodt,
	Bianca},
  title = {Hierarchical modeling of contingency-based source monitoring: {A}
	test of the probability-matching account},
  journal = {Psychonomic Bulletin {\&} Review},
  year = {2013},
  volume = {20},
  pages = {326--333},
  doi = {10.3758/s13423-012-0342-7},
  file = {Arnold13.pdf:Arnold\\Arnold13.pdf:PDF},
  issn = {1531-5320},
  owner = {lewan},
  creationdate = {2016.05.28}
}

@ARTICLE{Aronson99,
  author = {Aronson, J. and Lustina, M. J. and Good, C. and Keough, K.},
  title = {When white men can’t do math: Necessary and sufficient factors in
	stereotype threat},
  journal = {Journal of Experimental Social Psychology},
  year = {1999},
  volume = {35},
  pages = {29--46},
  doi = {10.1006/jesp.1998.1371},
  file = {Aronson99.pdf:Aronson\\Aronson99.pdf:PDF},
  owner = {lewan},
  creationdate = {2013.01.09}
}

@ARTICLE{Arrow13,
  author = {Arrow, Kenneth and Cropper, Maureen and Gollier, Christian and Groom,
	B and Heal, G and Newell, R and Nordhaus, W and Pindyck, R and Pizer,
	W and Portney, P and others},
  title = {Determining benefits and costs for future generations},
  journal = {Science},
  year = {2013},
  volume = {341},
  pages = {349--350},
  file = {Arrow13.pdf:Arrow\\Arrow13.pdf:PDF}
}

@InProceedings{Arrow96,
  author    = {Arrow, Kenneth J and Cline, William R and Maler, Karl-Goran and Munasinghe, Mohan and Squitieri, R and Stiglitz, Joseph E},
  booktitle = {Climate change 1995: {E}conomic and social dimensions of climate change},
  title     = {Intertemporal equity, discounting, and economic efficiency},
  editor    = {Bruce, J. P. and Lee, H. and Haites, E. F.},
  pages     = {129--144},
  publisher = {Cambridge University Press},
  address   = {Cambridge},
  file      = {Arrow96.pdf:Arrow\\Arrow96.pdf:PDF},
  year      = {1996},
}

@ARTICLE{Arrow14,
  author = {Arrow, Kenneth J. and Cropper, Maureen L. and Gollier, Christian
	and Groom, Ben and Heal, Geoffrey M. and Newell, Richard G. and Nordhaus,
	William D. and Pindyck, Robert S. and Pizer, William A. and Portney,
	Paul R. and Sterner, Thomas and Tol, Richard S. J. and Weitzman,
	Martin L.},
  title = {Should Governments Use a Declining Discount Rate in Project Analysis?},
  journal = {Review of Environmental Economics and Policy},
  year = {2014},
  abstract = {Should governments use a discount rate that declines over time when
	evaluating the future benefits and costs of public projects? The
	argument for using a declining discount rate (DDR) is simple: if
	the discount rates that will be applied in the future are uncertain
	but positively correlated, and if the analyst can assign probabilities
	to these discount rates, then the result will be a declining schedule
	of certainty-equivalent discount rates. There is a growing empirical
	literature that estimates models of long-term interest rates and
	uses them to forecast the DDR schedule. However, this literature
	has been criticized because it lacks a connection to the theory of
	project evaluation. In benefit-cost analysis, the net benefits of
	a project in year t (in consumption units) are discounted to the
	present at the rate at which society would trade consumption in year
	t for consumption in the present. With simplifying assumptions, this
	leads to the Ramsey discounting formula, which results in a declining
	certainty-equivalent discount rate if the rate of growth in consumption
	is uncertain and if shocks to consumption are correlated over time.
	We conclude that the arguments in favor of a DDR are compelling and
	thus merit serious consideration by regulatory agencies in the United
	States. (JEL: D61)},
  doi = {10.1093/reep/reu008},
  file = {Arrow14.pdf:Arrow\\Arrow14.pdf:PDF}
}

@ARTICLE{Arrow70,
  author = {Arrow, Kenneth J. and Lind, Robert C.},
  title = {Uncertainty and the Evaluation of Public Investment Decisions},
  journal = {The American Economic Review},
  year = {1970},
  volume = {60},
  pages = {364-378},
  file = {Arrow70.pdf:Arrow\\Arrow70.pdf:PDF}
}

@BOOK{Artz04,
  title = {Bring 'em on: {M}edia and politics in the {I}raq war},
  publisher = {Rowman \& Littlefield Publishers},
  year = {2004},
  author = {Artz, L., and Kamalipour, Y. R.},
  address = {Lanham, MD},
  owner = {lewan},
  creationdate = {2012.01.18}
}

@ARTICLE{Artz07,
  author = {Artz, Nancy and Cooke, Peter},
  title = {Using E-Mail Listservs to Promote Environmentally Sustainable Behaviors},
  journal = {Journal of Marketing Communications},
  year = {2007},
  volume = {13},
  pages = {257--276},
  number = {4},
  file = {Artz07.pdf:Artz\\Artz07.pdf:PDF}
}

@ARTICLE{Asch1955,
  author = {Asch, S.E.},
  title = {Opinions and social pressure.},
  journal = {Scientific American},
  year = {1955},
  volume = {193},
  pages = {31-35},
  number = {5},
  owner = {littld02},
  refid = {77},
  creationdate = {2008.01.25}
}

@INCOLLECTION{Asch1953,
  author = {Asch, S.E.},
  booktitle = {Groups, leadership \& men: Research in human relations.},
  publisher = {Russell \& Russell},
  year = {1953},
  pages = {177-190},
  address = {New York},
  comment = {Effects of group pressure upon the modification and distortion of
	judgments.},
  owner = {littld02},
  refid = {76},
  creationdate = {2008.01.25}
}

@ARTICLE{Asgary09,
  author = {Asgary, A. and Levy, J.},
  title = {A Review of the Implications of Prospect Theory for Natural Hazards
	and Disaster Planning},
  journal = {International Journal of Environmental Research},
  year = {2009},
  volume = {3},
  pages = {379--394},
  number = {3},
  file = {Asgary09.pdf:Asgary\\Asgary09.pdf:PDF},
  owner = {charles},
  sn = {1735-6865},
  tc = {3},
  creationdate = {2012.10.24},
  ut = {WOS:000266808500007},
  z8 = {0},
  z9 = {3},
  zb = {1}
}

@INPROCEEDINGS{Ashby92,
  author = {Ashby, F. G.},
  title = {Multivariate probability distributions},
  booktitle = {Multidimensional models of perception and cognition},
  year = {1992},
  editor = {Ashby, F. G.},
  pages = {1--34},
  address = {Hillsdale, NJ},
  publisher = {Lawrence Erlbaum and Associates},
  file = {Ashby92.pdf:Ashby\\Ashby92.pdf:PDF},
  owner = {charles},
  creationdate = {2013.02.11}
}

@INPROCEEDINGS{Ashby92a,
  author = {Ashby, F. G.},
  title = {Multidimensional models of categorization},
  booktitle = {Multidimensional models of perception and cognition},
  year = {1992},
  editor = {F. G. Ashby},
  pages = {449--483},
  address = {Hillsdale, NJ},
  publisher = {Erlbaum},
  file = {Ashby92a.pdf:Ashby\\Ashby92a.pdf:PDF},
  owner = {pssaf},
  creationdate = {2009.06.12}
}

@ARTICLE{Ashby2000,
  author = {Ashby, F. G.},
  title = {A stochastic version of general recognition theory},
  journal = {Journal of Mathematical Psychology},
  year = {2000},
  volume = {44},
  pages = {310-329},
  owner = {littld02},
  refid = {85},
  creationdate = {2008.01.25}
}

@BOOK{Ashby1992,
  title = {Multidimensional models of perception and cognition},
  publisher = {Erlbaum},
  year = {1992},
  author = {F. G. Ashby},
  address = {Hillsdale, NJ},
  owner = {lewan},
  creationdate = {2008.03.04}
}

@BOOK{Ashby1992a,
  publisher = {Lawrence Erlbaum},
  year = {1992},
  author = {Ashby, F. G.},
  pages = {523},
  address = {Hillsdale, NJ},
  abstract = {(from the preface) Research on probabilistic multidimensional models
	can be found in three main areas: (1) mathematical psychology; (2)
	psychometrics; and (3) basic perceptual processes. The mathematical
	psychology group has concentrated on applications to categorization
	and identification. The psychometrics group has focused on understanding
	judgments of similarity, choice, and preference, and the (visual)
	perception group has focused on applications in spatial vision. Unfortunately,
	these three groups have little communication. They attend different
	meetings and read different journals. The goal of this text is to
	bring these different groups together and to produce a tutorial volume
	that surveys virtually all of the work that has been done to date
	on the development of models that assume probabilistic multidimensional
	representations of perceptual and cognitive information. Each chapter
	consists of an evaluative and integrative review of the important
	substanti! ve and methodological issues in a particular area of perception
	or cognition. Besides summarizing the literature, the chapters describe
	the major developments in the area and they develop connections with
	related areas, especially those described in other chapters. ((c)
	1997 APA/PsycINFO, all rights reserved)},
  booktitle = {Multidimensional models of perception and cognition},
  comment = {1992-98026-000
	
	Multidimensional models of perception and cognition 080580577X (hardcover)
	provides an integrative review of the literature on probabilistic
	multidimensional representations of perceptual and cognitive information
	Human},
  keywords = {Cognition ; Mathematical Modeling; Perception},
  owner = {littld02},
  refid = {78},
  creationdate = {2008.01.25}
}

@INCOLLECTION{Ashby1992c,
  author = {Ashby, F. G.},
  booktitle = {Multidimensional models of perception and cognition},
  publisher = {Lawrence Erlbaum Associates, Inc.},
  year = {1992},
  pages = {1-34},
  address = {Hillsdale, NJ},
  comment = {Multivariate probability distributions},
  owner = {littld02},
  refid = {81},
  creationdate = {2008.01.25}
}

@ARTICLE{Ashby1995,
  author = {F. G. Ashby and L. A. Alfonso-Reese},
  title = {Categorization as probability density estimation},
  journal = {Journal of Mathematical Psychology},
  year = {1995},
  volume = {39},
  pages = {216-233},
  owner = {lewan},
  creationdate = {2008.03.04}
}

@ARTICLE{Ashby1998,
  author = {Ashby, F. G. and Alfonso-Reese, L. A. and Turken, A. U. and Waldron,
	E. M.},
  title = {A neuropsychological theory of multiple systems in category learning.},
  journal = {Psychological Review},
  year = {1998},
  volume = {105},
  pages = {442-481},
  owner = {littld02},
  refid = {84},
  creationdate = {2008.01.25}
}

@ARTICLE{Ashby1994,
  author = {Ashby, F. G. and Boynton, G. and Lee, W. W.},
  title = {Categorization response time with multidimensional stimuli.},
  journal = {Perception \& Psychophysics},
  year = {1994},
  volume = {55},
  pages = {11-27},
  number = {1},
  comment = {Categorization response time with multidimensional stimuli. Examines
	the relationship between Categorization RT and the Decision-bound
	theory of categorization. According to Decision-bound theory, people
	construct a multidimensionsal representation of the category space,
	and associate specific regions of that category space with a classification
	outcome. The decision-bound represents the divide between regions
	of psychological space that are associated with different category
	outcomes.},
  file = {Ashby1994a.pdf:Ashby\\Ashby1994a.pdf:PDF},
  keywords = {Categorization Response Time, Decision-bound theory.},
  owner = {littld02},
  refid = {83},
  creationdate = {2008.01.25}
}

@Article{Ashby03,
  author        = {Ashby, F. G. and Ell, S. E. and Waldron, E. M.},
  journal       = {Memory \& Cognition},
  title         = {Procedural learning in perceptual categorization},
  year          = {2003},
  pages         = {1114-25},
  volume        = {31},
  abstract      = {In two experiments, observers learned two types of category structures:
	those in which perfect accuracy could be achieved via some explicit
	rule-based strategy and those in which perfect accuracy required
	integrating information from separate perceptual dimensions at some
	predecisional stage. At the end of training, some observers were
	required to switch their hands on the response keys, whereas the
	assignment of categories to response keys was switched for other
	observers. With the rule-based category structures, neither change
	in response instructions interfered with categorization accuracy.
	However, with the information-integration structures, switching response
	key assignments interfered with categorization performance, but switching
	hands did not. These results are consistent with the hypothesis that
	abstract category labels are learned in rule-based categorization,
	whereas response positions are learned in information-integration
	categorization. The association to response positions also supports
	the hypothesis of a procedural-learning-based component to information
	integration categorization.},
  date-added    = {2007-08-29 10:24:45 +0100},
  date-modified = {2007-08-29 10:24:45 +0100},
  file          = {Ashby03.pdf:Ashby\\Ashby03.pdf:PDF;Ashby03.pdf:Ashby\\Ashby03.pdf:PDF},
  keywords      = {*Association Learning and Attention and Awareness and Decision Support Techniques and Humans and Laterality and *Orientation and *Pattern Recognition, Visual and *Probability Learning and *Problem Solving and Psychomotor Performance and Psychophysics and Research Support, U.S. Gov't, Non-P.H.S. and Research Support, P.H.S. and Reversal Learning and *Size Perception},
  local-url     = {file://localhost/Users/pssaf/Documents/localtex//Papers/Ashby/Ashby03.pdf},
}

@ARTICLE{Ashby01,
  author = {Ashby, F. G. and Ell, S. W.},
  title = {The neurobiology of human category learning},
  journal = {Trends in Cognitive Science},
  year = {2001},
  volume = {5},
  pages = {204-210},
  file = {Ashby01.pdf:Ashby\\Ashby01.pdf:PDF},
  owner = {littld02},
  refid = {89},
  creationdate = {2008.01.25}
}

@ARTICLE{Ashby2003,
  author = {Ashby, F. G. and Ell, S. W. and Waldron, E. M.},
  title = {Procedural learning in perceptual categorization},
  journal = {Memory and Cognition},
  year = {2003},
  volume = {31},
  pages = {1114-1125},
  file = {Ashby2003.pdf:Ashby\\Ashby2003.pdf:PDF},
  owner = {littld02},
  refid = {90},
  creationdate = {2008.01.25}
}

@ARTICLE{Ashby1988,
  author = {F. G. Ashby and R. E. Gott},
  title = {Decision rules in the perception and categorization of multidimensional
	stimuli},
  journal = {Journal of Experimental Psychology: Learning, Memory, and Cognition},
  year = {1988},
  volume = {14},
  pages = {33-53},
  file = {Ashby1988.pdf:Ashby\\Ashby1988.pdf:PDF},
  owner = {lewan},
  creationdate = {2008.03.04}
}

@ARTICLE{Ashby1991a,
  author = {Ashby, F. G., and Lee, W. W.},
  title = {Predicting similarity and categorization from identification.},
  journal = {Journal of Experimental Psychology: General},
  year = {1991},
  volume = {120},
  pages = {150-172},
  number = {2},
  owner = {littld02},
  refid = {80},
  creationdate = {2008.01.25}
}

@ARTICLE{Ashby11a,
  author = {Ashby, F. G. and Maddox, W. T.},
  title = {Human category learning 2.0},
  journal = {Annals of the New York Academy of Sciences},
  year = {2011},
  volume = {1224},
  pages = {147--161},
  file = {Ashby11a.pdf:Ashby\\Ashby11a.pdf:PDF},
  owner = {lewan},
  creationdate = {2011.11.15}
}

@ARTICLE{Ashby2005,
  author = {Ashby, F. G., and Maddox, W. T.},
  title = {Human category learning.},
  journal = {Annual Review of Psychology},
  year = {2005},
  volume = {56},
  pages = {149-178},
  file = {Ashby2005.pdf:Ashby\\Ashby2005.pdf:PDF;Ashby2005.pdf:Ashby\\Ashby2005.pdf:PDF},
  owner = {littld02},
  refid = {87},
  creationdate = {2008.01.25}
}

@ARTICLE{Ashby2004,
  author = {Ashby, F. G. and Maddox, W. T.},
  title = {Human category learning},
  journal = {Annual Review of Psychology},
  year = {2004},
  volume = {56},
  pages = {149-178},
  owner = {littld02},
  refid = {96},
  creationdate = {2008.01.25}
}

@ARTICLE{Ashby1993,
  author = {Ashby, F. G. and Maddox, W. T.},
  title = {Relations between prototype, exemplar, and decision bound models
	of categorization},
  journal = {Journal of Mathematical Psychology},
  year = {1993},
  volume = {37},
  pages = {372-400},
  file = {Ashby1993.pdf:Ashby\\Ashby1993.pdf:PDF;Ashby1993.pdf:Ashby\\Ashby1993.pdf:PDF},
  owner = {lewan},
  creationdate = {2008.03.04}
}

@ARTICLE{Ashby1992b,
  author = {Ashby, F. G. and Maddox, W. T.},
  title = {Complex decision rules in categorization: Contrasting novice and
	experienced performance},
  journal = {Journal of Experimental Psychology: Human Perception and Performance},
  year = {1992},
  volume = {18},
  pages = {50-71},
  number = {1Complex decision rules in categorization: Contrasting novice and
	experienced performance},
  file = {Ashby1992b.pdf:Ashby\\Ashby1992b.pdf:PDF},
  owner = {littld02},
  refid = {94},
  creationdate = {2008.01.25}
}

@INCOLLECTION{Ashby1991,
  author = {Ashby, F. G. and Maddox, W. T.},
  booktitle = {Mathematical psychology: Current developments},
  publisher = {Springer-Verlag},
  year = {1991},
  pages = {389-413},
  address = {New York},
  comment = {A response time theory of perceptual independence},
  owner = {littld02},
  refid = {93},
  creationdate = {2008.01.25}
}

@ARTICLE{Ashby1990,
  author = {Ashby, F. G. and Maddox, W. T.},
  title = {Integrating information from separable psychological dimensions},
  journal = {Journal of Experimental Psychology: Human Perception and Performance},
  year = {1990},
  volume = {16},
  pages = {598-612},
  number = {3},
  owner = {littld02},
  refid = {92},
  creationdate = {2008.01.25}
}

@ARTICLE{Ashby2002,
  author = {Ashby, F. G. and Maddox, W. T. and Bohil, C. J.},
  title = {Observational versus feedback training in rule-based and information-integration
	category learning},
  journal = {Memory and Cognition},
  year = {2002},
  volume = {30},
  pages = {666-677},
  number = {5},
  owner = {littld02},
  refid = {97},
  creationdate = {2008.01.25}
}

@ARTICLE{Ashby1994a,
  author = {Ashby, F. G. and Maddox, W. T. and Lee, W. W.},
  title = {On the dangers of averaging across subjects when using multidimensional
	scaling or the similarity-choice model.},
  journal = {Psychological Science},
  year = {1994},
  volume = {5},
  pages = {144--151},
  file = {Ashby1994a.pdf:Ashby\\Ashby1994a.pdf:PDF},
  owner = {littld02},
  refid = {82},
  creationdate = {2008.01.25}
}

@ARTICLE{Ashby05,
  author = {Ashby, F. G. and O'Brien, J. B.},
  title = {Category learning and multiple memory systems},
  journal = {Trends in Cognitive Sciences},
  year = {2005},
  volume = {9},
  pages = {83-89},
  abstract = {Categorization is a vitally important skill that people use every
	day. Early theories of category learning assumed a single learning
	system, but recent evidence suggests that human category learning
	may depend on many of the major memory systems that have been hypothesized
	by memory researchers. As different memory systems flourish under
	different conditions, an understanding of how categorization uses
	available memory systems will improve our understanding of a basic
	human skill, lead to better insights into the cognitive changes that
	result from a variety of neurological disorders, and suggest improvements
	in training procedures for complex categorization tasks.},
  date-added = {2007-08-29 10:24:45 +0100},
  date-modified = {2007-08-29 10:24:45 +0100},
  file = {Ashby05.pdf:Ashby\\Ashby05.pdf:PDF;Ashby05.pdf:Ashby\\Ashby05.pdf:PDF},
  local-url = {file://localhost/Users/pssaf/Documents/localtex//Papers/Ashby/Ashby05.pdf}
}

@INPROCEEDINGS{Ashby11,
  author = {Ashby, F. G. and Paul, E. J. and Maddox, W. T.},
  title = {{COVIS}},
  booktitle = {Formal approaches in categorization},
  year = {2011},
  editor = {Pothos, E. M. and Wills, A. J.},
  pages = {65--87},
  address = {New York},
  publisher = {Cambridge University Press},
  file = {AshbyIP.pdf:Ashby\\AshbyIP.pdf:PDF},
  owner = {lewan},
  creationdate = {2010.04.21}
}

@ARTICLE{Ashby1999,
  author = {Ashby, F. G. and Queller, S. and Berretty, P. M.},
  title = {On the dominance of unidimensional rules in unsupervised categorization},
  journal = {Perception and Psychophysics},
  year = {1999},
  volume = {61},
  pages = {1178-1199},
  number = {6},
  file = {Ashby1999.pdf:Ashby\\Ashby1999.pdf:PDF;Ashby1999.pdf:Ashby\\Ashby1999.pdf:PDF},
  owner = {littld02},
  refid = {98},
  creationdate = {2008.01.25}
}

@ARTICLE{Ashby04,
  author = {Ashby, F. G. and Spiering, B. J.},
  title = {The neurobiology of category learning},
  journal = {Behav Cogn Neurosci Rev},
  year = {2004},
  volume = {3},
  pages = {101-13},
  abstract = {Many recent studies have examined the neural basis of category learning.
	Behavioral neuroscience results suggest that both the prefrontal
	cortex and the basal ganglia play important category-learning roles;
	neurons that develop category-specific firing properties are found
	in both regions, and lesions to both areas cause category-learning
	deficits. Similar studies indicate that the inferotemporal cortex
	does not mediate the learning of new categories. The cognitive neuroscience
	literature on category learning appears contradictory until the results
	are partitioned according to the type of category-learning task that
	was used. Three major tasks can be identified: rule based, information-integration,
	and prototype-distortion. Recent results are consistent with the
	hypotheses that (a) learning in rule-based tasks requires working
	memory and executive attention and is mediated by frontal-striatal
	circuits, (b) learning in information-integration tasks requires
	procedural memory and is mediated primarily within the basal ganglia,
	and (c) learning in prototype-distortion tasks depends on multiple
	memory systems, including the perceptual representation system.},
  date-added = {2007-08-29 10:24:45 +0100},
  date-modified = {2007-08-29 10:24:45 +0100},
  file = {Ashby04.pdf:Ashby\\Ashby04.pdf:PDF;Ashby04.pdf:Ashby\\Ashby04.pdf:PDF},
  keywords = {Animals and Basal Ganglia/*physiology and *Brain Mapping and *Classification
	and Cognition/physiology and Discrimination Learning/*physiology
	and Humans and Memory/physiology and Mental Processes/*physiology
	and Models, Neurological and Neurobiology and Prefrontal Cortex/*physiology
	and Research Support, U.S. Gov't, P.H.S.},
  local-url = {file://localhost/Users/pssaf/Documents/localtex//Papers/Ashby/Ashby04.pdf}
}

@ARTICLE{Ashby93,
  author = {Ashby, F. G. and Tein, J. Y. and Balakrishnan, J. D.},
  title = {Response time distributions in memory scanning},
  journal = {Journal of Mathematical Psychology},
  year = {1993},
  volume = {37},
  pages = {526-555},
  note = {SCA-3 Mn693 Times Cited:36 Cited References Count:55},
  date-added = {2007-08-29 10:24:45 +0100},
  date-modified = {2007-08-29 10:24:45 +0100},
  file = {Ashby93.pdf:Ashby\\Ashby93.pdf:PDF;Ashby93.pdf:Ashby\\Ashby93.pdf:PDF},
  keywords = {short-term-memory continuous models serial position discrete search
	speed item task},
  local-url = {file://localhost/Users/pssaf/Documents/localtex//Papers/Ashby/Ashby93.pdf}
}

@ARTICLE{Ashby86,
  author = {Ashby, F. G. and Townsend, J. T.},
  title = {Varieties of perceptual independence},
  journal = {Psychological Review},
  year = {1986},
  volume = {93},
  pages = {154--179},
  owner = {littld02},
  refid = {99},
  creationdate = {2008.01.25}
}

@ARTICLE{Ashby1999a,
  author = {Ashby, F. G. and Waldron, E. M.},
  title = {On the nature of implicit categorization},
  journal = {Psychonomic Bulletin and Review},
  year = {1999},
  volume = {6},
  pages = {363-378},
  number = {3},
  owner = {littld02},
  refid = {100},
  creationdate = {2008.01.25}
}

@ARTICLE{Ashby83,
  author = {Ashby, G. G.},
  title = {A biased random-walk model for two choice reaction times.},
  journal = {Journal of Mathematical Psychology},
  year = {1983},
  volume = {27},
  pages = {277--297},
  file = {Ashby83.pdf:Ashby\\Ashby83.pdf:PDF},
  owner = {lewan},
  creationdate = {2009.12.09}
}

@BOOK{Ashcraft2002,
  publisher = {Prentice Hall},
  year = {2002},
  author = {Ashcraft, M.H.},
  address = {Upper Saddle River, NJ},
  booktitle = {Cognition},
  owner = {littld02},
  refid = {101},
  creationdate = {2008.01.25}
}

@ARTICLE{Ashraf06,
  author = {Ashraf, Nava and Karlan, Dean and Yin, Wesley},
  title = {Tying Odysseus to the Mast: Evidence From a Commitment Savings Product
	in the {P}hilippines},
  journal = {The Quarterly Journal of Economics},
  year = {2006},
  volume = {121},
  pages = {635--672},
  abstract = {We designed a commitment savings product for a Philippine bank and
	implemented it using a randomized control methodology. The savings
	product was intended for individuals who want to commit now to restrict
	access to their savings, and who were sophisticated enough to engage
	in such a mechanism. We conducted a baseline survey on 1777 existing
	or former clients of a bank. One month later, we offered the commitment
	product to a randomly chosen subset of 710 clients; 202 (28.4 percent)
	accepted the offer and opened the account. In the baseline survey,
	we asked hypothetical time discounting questions. Women who exhibited
	a lower discount rate for future relative to current trade-offs,
	and hence potentially have a preference for commitment, were indeed
	significantly more likely to open the commitment savings account.
	Mter twelve months, average savings balances increased by 81 percentage
	points for those clients assigned to the treatment group relative
	to those assigned to the control group. We conclude that the savings
	response represents a lasting change in savings, and not merely a
	short-term response to a new product.},
  doi = {10.1162/qjec.2006.121.2.635},
  file = {Ashraf06.pdf:Ashraf\\Ashraf06.pdf:PDF}
}

@ARTICLE{Asimov89,
  author = {Asimov, I.},
  title = {The Relativity of Wrong},
  journal = {The Skeptical Inquirer},
  year = {1989},
  volume = {14},
  pages = {35--44},
  number = {1},
  file = {Asimov89.pdf:Asimov\\Asimov89.pdf:PDF},
  owner = {lewan},
  creationdate = {2011.11.19}
}

@ARTICLE{Ask12,
  author = {Ask, K. and Greifeneder, R. and Reinhard, M.-A.},
  title = {On the Ease of (Dis)believing: The Role of Accessibility Experiences
	in Credibility Judgments},
  journal = {Applied Cognitive Psychology},
  year = {2012},
  volume = {26},
  pages = {779--784},
  file = {Ask12.pdf:Ask\\Ask12.pdf:PDF},
  owner = {lewan},
  creationdate = {2013.09.03}
}

@ARTICLE{Aslanidis16,
  author = {Aslanidis, Paris},
  title = {Is Populism an Ideology? A Refutation and a New Perspective},
  journal = {Political Studies},
  year = {2016},
  volume = {64},
  pages = {88--104},
  doi = {10.1111/1467-9248.12224},
  file = {Aslanidis16.pdf:Aslanidis\\Aslanidis16.pdf:PDF}
}

@ARTICLE{Aslin1981,
  author = {Aslin, R.N. and Pisoni, D.B. and Hennessy, B.L. and Percy, A.J.},
  title = {Discrimination of voice onset time by human infants: New findings
	and implications for the effects of early experience},
  journal = {Child Development},
  year = {1981},
  volume = {52},
  pages = {1135-1145},
  abstract = {Examined discrimination of voice onset time (VOT) by 125 6-22 mo old
	infants and 20 adult controls in 2 experiments. An operant head-turning
	technique assessed discrimination along a synthetic VOT continuum
	ranging from -70 msec to +70 msec. Infants from an English-speaking
	environment provided reliable within-S evidence for discrimination
	of VOT contrasts located at both the plus and minus regions of the
	VOT continuum. Results provide strong evidence that infants from
	an English-speaking environment are capable of discriminating VOT
	contrasts that are not phonemic in English. Threshold delta VOT values
	indicated that infants were more sensitive to VOT differences in
	the plus than in the minus region. Threshold delta VOT values from
	adults indicated greater sensitivity at every location along the
	VOT continuum. Adults also showed heightened sensitivity to VOT differences
	near the voiced-voiceless boundary in the plus region of the continuum,
	a finding that was not evident !},
  keywords = {discrimination of voice onset time, 6 12 mo olds Auditory Discrimination;
	Stimulus Onset; Voice Infants Infancy; Childhood Human},
  owner = {littld02},
  refid = {102},
  creationdate = {2008.01.25}
}

@ARTICLE{Aslin98,
  author = {Aslin, R. N. and Saffran, J. R. and Newport, E. L.},
  title = {Computation of conditional probability statistics by 8-month-old
	infants},
  journal = {Psychological Science},
  year = {1998},
  volume = {9},
  pages = {321-324},
  number = {4},
  note = {Article 194RQ English Times Cited:85 Cited References Count:37},
  abstract = {A recenr report demonstrated that 8-month-olds can segment a continuous
	stream of speech syllables, containing no acoustic or prosodic cues
	to word boundaries, into wordlike units after only 2 min of listening
	experience (Saffran, Aslin, & Newport, 1996). Thus, a powerful learning
	mechanism capable of extracting statistical information Slam fluent
	speech is available early in development. The present study extends
	these results by documenting the particularly type of statistical
	computation-transitional (conditional) probability-used by infants
	to solve this word-segmentation task. An artificial language corpus,
	consisting of a continuous stream of trisyllabic nonsense words,
	was presented to 8-month-olds for 3 min. A postfamiliarization test
	compared the infants' responses to words versus part-words (trisyllabic
	sequences spanning word boundaries). The corpus was constructed so
	that test words and part-words were matched in frequency, but differed
	in their transitional probabilities. infants showed reliable discrimination
	of words from part-words, thereby demonstrating rapid segmentation
	of continuous speech into words on the basis of transitional probabilities
	of syllable pairs.},
  date-added = {2007-08-29 10:24:45 +0100},
  date-modified = {2007-08-29 10:24:45 +0100},
  file = {Aslin98.pdf:Aslin\\Aslin98.pdf:PDF;Aslin98.pdf:Aslin\\Aslin98.pdf:PDF},
  keywords = {speech segmentation word boundaries sound patterns young infants fluent
	speech language perception units sensitivity},
  local-url = {file://localhost/Users/pssaf/Documents/localtex//Papers/Aslin/Aslin98.pdf}
}

@ARTICLE{Aspinall10,
  author = {Aspinall, Willy},
  title = {A route to more tractable expert advice},
  journal = {Nature},
  year = {2010},
  volume = {463},
  pages = {294--295},
  doi = {10.1038/463294a},
  file = {Aspinall10.pdf:Aspinall\\Aspinall10.pdf:PDF}
}

@BOOKLET{AssociatedSeptember122002,
  title = {{N.Y.} lottery drawing pops up 9-1-1},
  author = {{Associated Press}},
  year = {September 12, 2002},
  owner = {lewan},
  creationdate = {2008.03.04}
}

@ARTICLE{Astin98,
  author = {Astin, J. A.},
  title = {Why patients use alternative medicine: Results of a national study},
  journal = {Journal of the American Medical Association},
  year = {1998},
  volume = {279},
  pages = {1548--1553},
  file = {Astin98.pdf:Astin\\Astin98.pdf:PDF},
  owner = {lewan},
  creationdate = {2012.10.01}
}

@ARTICLE{Atallah07,
  author = {Atallah, H. E. and Lopez-Paniagua, D. and Rudy, J. W. and O'Reilly,
	R. C.},
  title = {Separate neural substrates for skill learning and performance in
	the ventral and dorsal striatum},
  journal = {Nature Neuroscience},
  year = {2007},
  volume = {10},
  pages = {126-131},
  number = {1},
  file = {Atallah07.pdf:Atallah\\Atallah07.pdf:PDF;Atallah07.pdf:Atallah\\Atallah07.pdf:PDF},
  owner = {charles},
  creationdate = {2008.06.27}
}

@ARTICLE{Atir15,
  author = {Atir, Stav and Rosenzweig, Emily and Dunning, David},
  title = {When Knowledge Knows No Bounds: Self-Perceived Expertise Predicts
	Claims of Impossible Knowledge},
  journal = {Psychological Science},
  year = {2015},
  abstract = {People overestimate their knowledge, at times claiming knowledge of
	concepts, events, and people that do not exist and cannot be known,
	a phenomenon called overclaiming. What underlies assertions of such
	impossible knowledge? We found that people overclaim to the extent
	that they perceive their personal expertise favorably. Studies 1a
	and 1b showed that self-perceived financial knowledge positively
	predicts claiming knowledge of nonexistent financial concepts, independent
	of actual knowledge. Study 2 demonstrated that self-perceived knowledge
	within specific domains (e.g., biology) is associated specifically
	with overclaiming within those domains. In Study 3, warning participants
	that some of the concepts they saw were fictitious did not reduce
	the relationship between self-perceived knowledge and overclaiming,
	which suggests that this relationship is not driven by impression
	management. In Study 4, boosting self-perceived expertise in geography
	prompted assertions of familiarity with nonexistent places, which
	supports a causal role for self-perceived expertise in claiming impossible
	knowledge.},
  doi = {10.1177/0956797615588195},
  file = {Atir15.pdf:Atir\\Atir15.pdf:PDF}
}

@ARTICLE{Atkins2001,
  author = {Atkins, J.E. and Fiser, J. and Jacobs, R.A.},
  title = {Experience-dependent visual cue integration based on consistencies
	between visual and haptic percepts},
  journal = {Vision Research},
  year = {2001},
  volume = {41},
  pages = {449-461},
  abstract = {Studied the hypothesis that observers can use haptic percepts as a
	standard against which the relative reliabilities of visual cues
	can be judged, and that these reliabilities determine how observers
	combine depth information provided by these cues. Using a novel visuo-haptic
	virtual reality environment, Ss viewed and grasped virtual objects.
	In Exp 1, Ss were trained under motion relevant conditions, during
	which haptic and visual motion cues were consistent whereas haptic
	and visual texture cues were uncorrelated, and texture relevant conditions,
	during which haptic and texture cues were consistent whereas haptic
	and motion cues were uncorrelated. Exp 2 studied whether or not Ss
	could adapt their visual cue combination strategies in a context-dependent
	manner based on context-dependent consistencies between haptic and
	visual cues. Exp 3 yielded the same pattern of results as Exp 1 indicating
	that the findings do not depend on the precise nature of the experimental
	task. Results suggest that observers can involuntarily compare visual
	and haptic percepts in order to evaluate the relative reliabilities
	of visual cues, and that these reliabilities determine how cues are
	combined during 3-dimensional visual perception. (PsycINFO Database
	Record (c) 2002 APA, all rights reserved)},
  keywords = {visual cue integration; visual percepts; haptic percepts; relative
	reliability; virtual reality Cues Cutaneous Sense Virtual Reality
	Visual Displays Visual Perception Visual Perception [2323]},
  owner = {littld02},
  refid = {103},
  creationdate = {2008.01.25}
}

@ARTICLE{Atkins01,
  author = {Atkins, P. W. B.},
  title = {What happens when we relearn part of what we previously knew? Predictions
	and constraints for models of long-term memory},
  journal = {Psychological Research},
  year = {2001},
  volume = {65},
  pages = {202--215},
  comment = {ADA-2},
  date-added = {2007-08-29 10:24:45 +0100},
  date-modified = {2007-08-29 10:24:45 +0100},
  file = {Atkins01.pdf:Atkins\\Atkins01.pdf:PDF;Atkins01.pdf:Atkins\\Atkins01.pdf:PDF},
  local-url = {file://localhost/Users/pssaf/Documents/localtex//Papers/Atkins/Atkins01.pdf},
  owner = {pssaf},
  creationdate = {2007.01.22}
}

@ARTICLE{Atkins98,
  author = {Atkins, P. W. B. and Murre, J. M. J.},
  title = {Recovery of unrehearsed items in connectionist models},
  journal = {Connection Science},
  year = {1998},
  volume = {10},
  pages = {99--119},
  comment = {ADA-1},
  date-added = {2007-08-29 10:24:45 +0100},
  date-modified = {2007-08-29 10:24:45 +0100},
  file = {Atkins98.pdf:Atkins\\Atkins98.pdf:PDF;Atkins98.pdf:Atkins\\Atkins98.pdf:PDF},
  local-url = {file://localhost/Users/pssaf/Documents/localtex//Papers/Atkins/Atkins98.pdf},
  owner = {pssaf},
  creationdate = {2007.01.26}
}

@ARTICLE{Atkinson09,
  author = {Atkinson, Giles and Dietz, Simon and Helgeson, Jennifer and Hepburn,
	Cameron and Sælen, H.},
  title = {Siblings, Not Triplets: Social Preferences for Risk, Inequality and
	Time in Discounting Climate Change},
  journal = {Economics--The Open Access Open Assessment e-journal},
  year = {2009},
  number = {2009-14},
  file = {Atkinson09.pdf:Atkinson\\Atkinson09.pdf:PDF},
  url = {http://www.economics-ejournal.org/economics/discussionpapers/2009-14}
}

@ARTICLE{Atkinson98,
  author = {Atkinson, G. and Nevill, A. M.},
  title = {Statistical methods for assessing measurement error (reliability)
	in variables relevant to sports medicine},
  journal = {Sports Medicine},
  year = {1998},
  volume = {26},
  pages = {217--238},
  doi = {10.2165/00007256-199826040-00002},
  file = {Atkinson98.pdf:Atkinson\\Atkinson98.pdf:PDF},
  owner = {charles},
  ri = {Enright, Kevin/A-5349-2011},
  sn = {0112-1642},
  tc = {770},
  creationdate = {2013.10.16},
  ut = {WOS:000076907500002},
  z8 = {0},
  z9 = {784},
  zb = {340},
  zs = {19}
}

@INCOLLECTION{Atkinson1974,
  author = {Atkinson, R.C. and Juola, J.F.},
  booktitle = {Contemporary developments in mathematical psychology: Learning, memory,
	and thinking},
  publisher = {W. H. Freeman and Company},
  year = {1974},
  volume = {1},
  pages = {243-293},
  address = {San Francisco},
  comment = {2 Search and decision processes in recognition memory BF 39 C585 v.1},
  keywords = {memory, recognition, recall, thinking},
  owner = {littld02},
  refid = {105},
  creationdate = {2008.01.25}
}

@INPROCEEDINGS{Atkinson73,
  author = {Atkinson, R. C. and Juola, J. F.},
  title = {Factors influencing speed and accuracy of word recognition},
  booktitle = {Attention and performance {IV}},
  year = {1973},
  editor = {Kornblum, S.},
  pages = {583--612},
  address = {New York},
  publisher = {Academic Press},
  owner = {lewan},
  creationdate = {2009.08.26}
}

@INCOLLECTION{Atkinson68,
  author = {Atkinson, R. C. and Shiffrin, R. M.},
  title = {Human memory: A proposed system and its control processes},
  booktitle = {The psychology of learning and motivation},
  publisher = {Academic Press},
  year = {1968},
  editor = {Spence, K. W. and Spence, J. T.},
  volume = {2},
  address = {New York},
  date-added = {2007-08-29 10:24:45 +0100},
  date-modified = {2007-08-29 10:24:45 +0100}
}

@ARTICLE{Atkinson1971,
  author = {Atkinson, R. C. and Shiffrin, R. M.},
  title = {The control of short-term memory},
  journal = {Scientific American},
  year = {1971},
  volume = {225},
  pages = {82-90},
  abstract = {Discusses memory in terms of the flow of information into and out
	of short-term storage. Research is described which implicates rehearsal
	as a major form of control over maintenance of information in the
	short-term store and the transfer of information to long-term storage.
	Retrieval of information is dependent on the type of information
	rehearsed. ((c) 1997 APA/PsycINFO, all rights reserved)},
  comment = {The control of short-term memory 0036 8733 short term memory control,
	type of information rehearsal Human},
  keywords = {Information ; Practice ; Short Term Memory},
  owner = {littld02},
  refid = {107},
  creationdate = {2008.01.25}
}

@INCOLLECTION{Atkinson1968,
  author = {Atkinson, R. C. and Shiffrin, R. M.},
  booktitle = {The psychology of learning and motivation: Advances in research and
	theory},
  publisher = {Academic Press},
  year = {1968},
  volume = {2},
  pages = {89-195},
  address = {New York},
  comment = {Human memory: A proposed system and its control processes},
  owner = {littld02},
  refid = {106},
  creationdate = {2008.01.25}
}

@INCOLLECTION{Atran1995,
  author = {Scott Atran},
  title = {Classifying nature across cultures},
  booktitle = {Thinking: An invitation to cognitive science},
  publisher = {MIT Press},
  year = {1995},
  editor = {E. E. Smith and D. N. Osherson},
  volume = {3},
  pages = {131-174},
  address = {Cambridge, MA},
  owner = {lewan},
  creationdate = {2008.03.04}
}

@ARTICLE{Atran2005,
  author = {Atran, S.},
  title = {Adaptationism for human cognition: Strong, spurious or weak?},
  journal = {Mind \& Language},
  year = {2005},
  volume = {20},
  pages = {39-67},
  number = {1Adaptationism for human cognition: Strong, spurious or weak?},
  owner = {littld02},
  refid = {108},
  creationdate = {2008.01.25}
}

@BOOK{Atran2002,
  title = {In gods we trust: The evolutionary landscape of religion},
  publisher = {Oxford University Press},
  year = {2002},
  author = {S. Atran},
  address = {Oxford},
  owner = {lewan},
  creationdate = {2008.03.04}
}

@ARTICLE{Atran2001,
  author = {S. Atran},
  title = {The trouble with memes: Inferences versus imitation in cultural creation},
  journal = {Human Nature},
  year = {2001},
  volume = {12},
  pages = {351-381},
  owner = {lewan},
  creationdate = {2008.03.04}
}

@ARTICLE{Atran1998,
  author = {S.~Atran},
  title = {Folk Biology and the Anthropology of Science: Cognitive Universals
	and Cultural Particulars},
  journal = {Behavioral and Brain Sciences},
  year = {1998},
  volume = {21},
  pages = {547-609},
  owner = {lewan},
  creationdate = {2008.03.04}
}

@ARTICLE{Atran12,
  author = {Atran, Scott and Ginges, Jeremy},
  title = {Religious and Sacred Imperatives in Human Conflict},
  journal = {Science},
  year = {2012},
  volume = {336},
  pages = {855-857},
  abstract = {Religion, in promoting outlandish beliefs and costly rituals, increases
	ingroup trust but also may increase mistrust and conflict with outgroups.
	Moralizing gods emerged over the last few millennia, enabling large-scale
	cooperation, and sociopolitical conquest even without war. Whether
	for cooperation or conflict, sacred values, like devotion to God
	or a collective cause, signal group identity and operate as moral
	imperatives that inspire nonrational exertions independent of likely
	outcomes. In conflict situations, otherwise mundane sociopolitical
	preferences may become sacred values, acquiring immunity to material
	incentives. Sacred values sustain intractable conflicts that defy
	“business-like” negotiation, but also provide surprising opportunities
	for resolution.},
  doi = {10.1126/science.1216902},
  file = {Atran12.pdf:Atran\\Atran12.pdf:PDF}
}

@ARTICLE{Attari11,
  author = {Attari, S. Z. and DeKay, M. L. and Davidson, C. I. and de Bruin,
	W. B.},
  title = {Changing household behaviors to curb climate change: How hard can
	it be?},
  journal = {Sustainability},
  year = {2011},
  volume = {4},
  pages = {9--11},
  file = {Attari11.pdf:Attari\\Attari11.pdf:PDF},
  owner = {charles},
  creationdate = {2013.11.01}
}

@ARTICLE{Attari10,
  author = {Attari, S. Z. and DeKay, M. L. and Davidson, C. I. and de Bruin,
	W. B.},
  title = {Public perceptions of energy consumption and savings},
  journal = {Proceedings of the National Academy of Sciences of the United States
	of America},
  year = {2010},
  volume = {107},
  pages = {16054--16059},
  number = {37},
  month = sep,
  abstract = {In a national online survey, 505 participants reported their perceptions
	of energy consumption and savings for a variety of household, transportation,
	and recycling activities. When asked for the most effective strategy
	they could implement to conserve energy, most participants mentioned
	curtailment (e.g., turning off lights, driving less) rather than
	efficiency improvements (e.g., installing more efficient light bulbs
	and appliances), in contrast to experts' recommendations. For a sample
	of 15 activities, participants underestimated energy use and savings
	by a factor of 2.8 on average, with small overestimates for low-energy
	activities and large underestimates for high-energy activities. Additional
	estimation and ranking tasks also yielded relatively flat functions
	for perceived energy use and savings. Across several tasks, participants
	with higher numeracy scores and stronger proenvironmental attitudes
	had more accurate perceptions. The serious deficiencies highlighted
	by these results suggest that well-designed efforts to improve the
	public's understanding of energy use and savings could pay large
	dividends.},
  af = {Attari, Shahzeen Z.EOLEOLDeKay, Michael L.EOLEOLDavidson, Cliff I.EOLEOLde
	Bruin, Waendi Bruine},
  doi = {10.1073/pnas.1001509107},
  file = {Attari10.pdf:Attari\\Attari10.pdf:PDF},
  owner = {lewan},
  sn = {0027-8424},
  creationdate = {2011.03.03},
  ut = {ISI:000281799000017}
}

@ARTICLE{Attewell07,
  author = {Attewell, D. and Baddeley, R. J.},
  title = {The distribution of reflectances within the visual environment},
  journal = {Vision Research},
  year = {2007},
  volume = {47},
  pages = {548--554},
  owner = {pssaf},
  creationdate = {2010.04.15}
}

@BOOK{Attneave59,
  title = {Applications of information theory to psychology},
  publisher = {Henry Holt},
  year = {1959},
  author = {Attneave, F.},
  address = {Oxford, UK},
  owner = {pssaf},
  creationdate = {2010.04.15}
}

@ARTICLE{Attout14,
  author = {Attout, , Lucie AND Fias, , Wim AND Salmon, , Eric AND Majerus, ,
	Steve},
  title = {Common Neural Substrates for Ordinal Representation in Short-Term
	Memory, Numerical and Alphabetical Cognition},
  journal = {PLoS ONE},
  year = {2014},
  volume = {9},
  pages = {e92049},
  abstract = {<p>The representation and maintenance of serial order information
	is one of the main functions of verbal short-term memory (STM) but
	its neural correlates remain poorly understood. We show here that
	the neural substrates allowing for coding of order information in
	STM are shared with those supporting ordinal processing in the numerical
	and alphabetical domains. We designed an fMRI experiment determining
	the neural substrates sensitive to ordinal distance effects in numerical
	judgment, alphabetical judgment and serial order STM tasks. Null
	conjunction analyses for parametric ordinal distance effects showed
	a common involvement of the horizontal segment of the left intraparietal
	sulcus over the three tasks; in addition, right intraparietal sulcus
	involvement was also observed for ordinal distance effects in the
	STM and numerical judgment tasks. These findings demonstrate that
	shared neural correlates in the intraparietal cortex support processing
	of order information in verbal STM, number and alphabetical domains,
	and suggest the existence of domain general, potentially ordinal,
	comparison processes supported by the left intraparietal sulcus.</p>},
  doi = {10.1371/journal.pone.0092049},
  file = {Attout14.pdf:Attout\\Attout14.pdf:PDF}
}

@ARTICLE{Au04,
  author = {Au, Winton},
  title = {Criticality and Environmental Uncertainty in Step-Level Public Goods
	Dilemmas.},
  journal = {Group Dynamics: Theory, Research, and Practice},
  year = {2004},
  volume = {8},
  pages = {40--61},
  file = {Au04.pdf:Au\\Au04.pdf:PDF}
}

@ARTICLE{Auerbach09,
  author = {Auerbach, Yehudith},
  title = {The Reconciliation Pyramid-A Narrative-Based Framework for Analyzing
	Identity Conflicts},
  journal = {Political Psychology},
  year = {2009},
  volume = {30},
  pages = {291--318},
  cl = {Paris, FRANCE},
  ct = {31st Annual Meeting of the International-Society-of-Political-Psychology},
  cy = {JUL 09-12, 2008},
  file = {Auerbach09.pdf:Auerbach\\Auerbach09.pdf:PDF},
  owner = {charles},
  sn = {0162-895X},
  tc = {5},
  creationdate = {2013.03.04},
  ut = {WOS:000263967100006},
  z8 = {0},
  z9 = {5},
  zb = {0}
}

@ARTICLE{Ault14,
  author = {Ault, Toby R. and Cole, Julia E. and Overpeck, Jonathan T. and Pederson,
	Gregory T. and Meko, David M.},
  title = {Assessing the risk of persistent drought using climate model simulations
	and paleoclimate data},
  journal = {Journal of Climate},
  year = {2014},
  abstract = {AbstractProjected changes in global rainfall patterns will likely
	alter water supplies and ecosystems in semiarid regions during the
	coming century. Instrumental and paleoclimate data indicate that
	natural hydroclimate fluctuations tend to be more energetic at low
	(multidecadal to multicentury) than at high (interannual) frequencies.
	State-of-the-art global climate models do not capture this characteristic
	of hydroclimate variability, suggesting that the models underestimate
	the risk of future persistent droughts. Methods are developed here
	for assessing the risk of such events in the coming century using
	climate model projections as well as observational (paleoclimate)
	information. Where instrumental and paleoclimate data are reliable,
	these methods may provide a more complete view of prolonged drought
	risk. In the US Southwest, for instance, state-of-the-art climate
	model projections suggest the risk of a decade-scale megadrought
	in the coming century is less than 50%; our analysis suggests that
	the risk is at least 80%, and may be higher than 90% in certain areas.
	The likelihood of longer lived events (> 35 years) is between 20%
	and 50%, and the risk of an unprecedented 50 year megadrought is
	non-negligible under the most severe warming scenario (5-10%). These
	findings are important to consider as adaptation and mitigation strategies
	are developed to cope with regional impacts of climate change, where
	population growth is high and multidecadal megadrought?worse than
	anything seen during the last 2000 years?would pose unprecedented
	challenges to water resources in the region.
	
	AbstractProjected changes in global rainfall patterns will likely
	alter water supplies and ecosystems in semiarid regions during the
	coming century. Instrumental and paleoclimate data indicate that
	natural hydroclimate fluctuations tend to be more energetic at low
	(multidecadal to multicentury) than at high (interannual) frequencies.
	State-of-the-art global climate models do not capture this characteristic
	of hydroclimate variability, suggesting that the models underestimate
	the risk of future persistent droughts. Methods are developed here
	for assessing the risk of such events in the coming century using
	climate model projections as well as observational (paleoclimate)
	information. Where instrumental and paleoclimate data are reliable,
	these methods may provide a more complete view of prolonged drought
	risk. In the US Southwest, for instance, state-of-the-art climate
	model projections suggest the risk of a decade-scale megadrought
	in the coming century is less than 50%; our analysis suggests that
	the risk is at least 80%, and may be higher than 90% in certain areas.
	The likelihood of longer lived events (> 35 years) is between 20%
	and 50%, and the risk of an unprecedented 50 year megadrought is
	non-negligible under the most severe warming scenario (5-10%). These
	findings are important to consider as adaptation and mitigation strategies
	are developed to cope with regional impacts of climate change, where
	population growth is high and multidecadal megadrought?worse than
	anything seen during the last 2000 years?would pose unprecedented
	challenges to water resources in the region.},
  booktitle = {Journal of Climate},
  doi = {10.1175/JCLI-D-12-00282.1},
  file = {Ault14.pdf:Ault\\Ault14.pdf:PDF},
  issn = {0894-8755},
  owner = {lewan},
  publisher = {American Meteorological Society},
  creationdate = {2014.09.03}
}

@ARTICLE{Aupers12,
  author = {Aupers, S.},
  title = {`{T}rust no one': Modernization, paranoia and conspiracy culture},
  journal = {European Journal of Communication},
  year = {2012},
  volume = {27},
  pages = {22--34},
  doi = {10.1177/0267323111433566},
  file = {Aupers12.pdf:Aupers\\Aupers12.pdf:PDF},
  owner = {lewan},
  creationdate = {2012.05.07}
}

@ARTICLE{Autry14,
  author = {Autry, Kevin S. and Levine, William H.},
  title = {Presupposition Processing and the (Re)activation of Negated Concepts},
  journal = {Discourse Processes},
  year = {2014},
  volume = {51},
  pages = {535--564},
  doi = {10.1080/0163853X.2013.871192},
  file = {Autry14.pdf:Autry\\Autry14.pdf:PDF}
}

@ARTICLE{Auwaerter11,
  author = {Auwaerter, Paul G and Bakken, Johan S and Dattwyler, Raymond J and
	Dumler, J Stephen and Halperin, John J and McSweegan, Edward and
	Nadelman, Robert B and O'Connell, Susan and Shapiro, Eugene D and
	Sood, Sunil K and others},
  title = {Antiscience and ethical concerns associated with advocacy of {L}yme
	disease},
  journal = {The Lancet Infectious Diseases},
  year = {2011},
  volume = {11},
  pages = {713--719},
  file = {Auwaerter11.pdf:Auwaerter\\Auwaerter11.pdf:PDF}
}

@ARTICLE{Averell11,
  author = {Averell, Lee and Heathcote, Andrew},
  title = {The form of the forgetting curve and the fate of memories},
  journal = {Journal of Mathematical Psychology},
  year = {2011},
  volume = {55},
  pages = {25--35},
  file = {Averell11.pdf:Averell\\Averell11.pdf:PDF}
}

@ARTICLE{Avons80,
  author = {Avons, S. and Phillips, W. A.},
  title = {Visualization and memorization as a function of display time and
	poststimulus processing time},
  journal = {Journal of Experimental Psychology: Human Learning and Memory},
  year = {1980},
  volume = {6},
  pages = {407-420},
  number = {4},
  file = {Avons80.pdf:Avons\\Avons80.pdf:PDF;Avons80.pdf:Avons\\Avons80.pdf:PDF},
  owner = {charles},
  creationdate = {2008.06.13}
}

@ARTICLE{Avons1998,
  author = {Avons, S.E. and Wragg, C.A. and Cupples, L. and Lovegrove, W.J.},
  title = {Measures of phonological short-term memory and their relationship
	to vocabulary development},
  journal = {Applied Psycholinguistics},
  year = {1998},
  volume = {19},
  pages = {583-601},
  owner = {littld02},
  refid = {109},
  creationdate = {2008.01.25}
}

@ARTICLE{Avons94,
  author = {Avons, S.E. and Wright, K.L. and Pammer, K.},
  title = {The word-length effect in probed and serial recall},
  journal = {The Quarterly Journal of Experimental Psychology},
  year = {1994},
  volume = {47A},
  pages = {207--231},
  file = {Avons94.pdf:Avons\\Avons94.pdf:PDF},
  owner = {littld02},
  refid = {110},
  creationdate = {2008.01.25}
}

@ARTICLE{Axmacher09,
  author = {Axmacher, N. and Draguhn, A. and Elger, C. E. and Fell, J.},
  title = {Memory processes during sleep: beyond the standard consolidation
	theory},
  journal = {Cellular and Molecular Life Sciences},
  year = {2009},
  volume = {66},
  pages = {2285--2297},
  file = {Axmacher09.pdf:Axmacher\\Axmacher09.pdf:PDF},
  owner = {lewan},
  creationdate = {2009.12.16}
}

@ARTICLE{Axmacher08,
  author = {Axmacher, N. and Elger, C. E. and Fell, J.},
  title = {Ripples in the medial temporal lobe are relevant for human memory
	consolidation},
  journal = {Brain},
  year = {2008},
  volume = {131},
  pages = {1806--1817},
  file = {Axmacher08.pdf:Axmacher\\Axmacher08.pdf:PDF},
  owner = {lewan},
  creationdate = {2009.12.16}
}

@ARTICLE{Axmacher08a,
  author = {Axmacher, N. and Haupt, S. and Fernandez, G. and Elger, C. E. and
	Fell, J.},
  title = {The Role of Sleep in Declarative Memory Consolidation—Direct Evidence
	by Intracranial {EEG}},
  journal = {Cerebral Cortex},
  year = {2008},
  volume = {18},
  pages = {500--507},
  file = {Axmacher08a.pdf:Axmacher\\Axmacher08a.pdf:PDF},
  owner = {lewan},
  creationdate = {2009.12.16}
}

@ARTICLE{Aydin12,
  author = {Aydin, Aysegul and Regan, Patrick M.},
  title = {Networks of third-party interveners and civil war duration},
  journal = {European Journal of International Relations},
  year = {2012},
  volume = {18},
  pages = {573-597},
  abstract = {With growing attention to peace-building in civil wars, scholars have
	increasingly focused on the role that international and regional
	organizations play in conflict resolution. Less attention has been
	paid to unilateral interventions undertaken by third-party states
	without the explicit consent of organizations and to the impact of
	unilateralism on how long civil wars last. In this article, we claim
	that unilateral interventions exert a cumulative impact on civil
	wars depending on interveners’ interrelations. States with a cooperative
	rapport have an easier time in bringing civil wars to an end though
	they act unilaterally and follow their interests in the civil war
	environment, whereas states that compete for influence over war combatants
	prolong the fighting. Analysis results from post-1945 civil wars
	support our expectations and show that interveners supporting opposing
	sides of the war increase war duration. On the other hand, third-party
	states bandwagoning on the same side of a civil war are effective
	in stopping the fighting only when the intervening parties share
	similar preferences.},
  doi = {10.1177/1354066111403515},
  file = {Aydin12.pdf:Aydin\\Aydin12.pdf:PDF}
}

@ARTICLE{Aydin11,
  author = {Aydin, Murat and Verhulst, Kristal R. and Saltzman, Eric S. and Battle,
	Mark O. and Montzka, Stephen A. and Blake, Donald R. and Tang, Qi
	and Prather, Michael J.},
  title = {Recent decreases in fossil-fuel emissions of ethane and methane derived
	from firn air},
  journal = {Nature},
  year = {2011},
  volume = {476},
  pages = {198--201},
  number = {7359},
  month = aug,
  doi = {10.1038/nature10352},
  file = {Aydin11.pdf:Aydin\\Aydin11.pdf:PDF},
  owner = {lewan},
  sn = {0028-0836},
  tc = {1},
  creationdate = {2011.10.06},
  ut = {WOS:000293731900034},
  z9 = {1}
}

@ARTICLE{Ayers98,
  author = {Ayers, M. S. and Reder, L. M.},
  title = {A theoretical review of the misinformation effect: {P}redictions
	from an activation-based memory model},
  journal = {Psychonomic Bulletin \& Review},
  year = {1998},
  volume = {5},
  pages = {1--21},
  file = {Ayers98.pdf:Ayers\\Ayers98.pdf:PDF},
  owner = {lewan},
  creationdate = {2011.09.02}
}

@ARTICLE{Ayton11,
  author = {Ayton, P. and \"{O}nkal, D. and McReynolds, L.},
  title = {Effects of ignorance and information on judgments and decisions},
  journal = {Judgment and Decision Making},
  year = {2011},
  volume = {6},
  pages = {381--391},
  file = {Ayton11.pdf:Ayton\\Ayton11.pdf:PDF},
  owner = {lewan},
  creationdate = {2011.11.09}
}

@ARTICLE{Azuma1966,
  author = {Azuma, H. and Cronbach, L.J.},
  title = {Cue-response correlations in the attainment of a scalar concept},
  journal = {American Journal of Psychology},
  year = {1966},
  volume = {79},
  pages = {38-49},
  abstract = {The present study examines how subjects use multiple cues in solving
	a scaled concept problem. The desired response to each stimulus corresponds
	to a weighted sum of certain cue-variables. Subjects were required
	on each trial to estimate the scale-value assigned to the stimulus
	by the (unknown) rule; they were then told the correct value. It
	is reported that subjects do not solve a single problem even though
	B regards the universe as an undifferentiated whole. Subjects isolate
	sub-universes and find a suitable response for one sub-problem separate
	from another. The authors do not disagree with the suggestion that
	learning be viewed as the establishment of cue-response correlations,
	but such correlations can describe a subject's solution only if they
	are calculated separately for the sub-universes for which a subject
	has developed separate rules. Concept formation with stimuli such
	as in the present study seems to consist of two processes that move
	forward simultaneously: isolation of sub-universes and identification
	of a rule applying within the sub-universe. At a later stage, perhaps
	a subject does merge the sub-universes and apply a single parsimonious
	rule. It is concluded that a more powerful method of analysis than
	the calculation of cue-response correlations is required to describe
	the operations a subject uses at any point in training. Over-all
	cue-response correlations calculated from training trials are at
	best a first approximation to the process by which a concept is attained.},
  owner = {littld02},
  refid = {111},
  creationdate = {2008.01.25}
}

@ARTICLE{Azuma04,
  author = {Azuma, T. and Williams, E. J. and Davie, J.E.},
  title = {Paws + cause = pause? Memory load and memory blends in homophone
	recognition},
  journal = {Psychonomic Bulletin \& Review},
  year = {2004},
  volume = {11},
  pages = {723-728},
  number = {4},
  file = {Azuma04.pdf:Azuma\\Azuma04.pdf:PDF;Azuma04.pdf:Azuma\\Azuma04.pdf:PDF},
  owner = {charles},
  creationdate = {2008.06.30}
}

@ARTICLE{Bauml98a,
  author = {B\"{a}uml, Karl-Heinz},
  title = {Strong items get suppressed, weak items do not: The role of item
	strength in output interference},
  journal = {Psychonomic Bulletin \& Review},
  year = {1998},
  volume = {5},
  pages = {459--463},
  comment = {RIF-4},
  date-added = {2007-08-29 10:24:45 +0100},
  date-modified = {2007-08-29 10:24:45 +0100},
  owner = {pssaf},
  creationdate = {2007.01.22}
}

@ARTICLE{Bauml02,
  author = {B\"{a}uml, Karl-Heinz and Hartinger, A.},
  title = {On the role of item similarity in retrieval-induced forgetting},
  journal = {Memory},
  year = {2002},
  volume = {10},
  pages = {215--224},
  comment = {RIF-11},
  date-added = {2007-08-29 10:24:45 +0100},
  date-modified = {2007-08-29 10:24:45 +0100},
  owner = {pssaf},
  creationdate = {2007.01.22}
}

@ARTICLE{Bauml05,
  author = {B\"{a}uml, Karl-Heinz and Zellner, M. and Vilimek, R.},
  title = {When remembering causes forgetting: Retrieval-induced forgetting
	as recovery failure},
  journal = {Journal of Experimental Psychology: Learning, Memory, and Cognition},
  year = {2005},
  volume = {31},
  pages = {1221--1234},
  comment = {RIF-18},
  date-added = {2007-08-29 10:24:45 +0100},
  date-modified = {2007-08-29 10:24:45 +0100},
  file = {Bauml05.pdf:Bauml\\Bauml05.pdf:PDF;Bauml05.pdf:Bauml\\Bauml05.pdf:PDF},
  local-url = {file://localhost/Users/pssaf/Documents/localtex//Papers/Bauml/Bauml05.pdf},
  owner = {pssaf},
  creationdate = {2007.01.22}
}

@ARTICLE{Boegenhold13,
  author = {B\"{o}genhold, Dieter},
  title = {Social Network Analysis and the Sociology of Economics: Filling a
	Blind Spot with the Idea of Social Embeddedness},
  journal = {American Journal of Economics and Sociology},
  year = {2013},
  volume = {72},
  pages = {293--318},
  doi = {10.1111/ajes.12005},
  file = {Boegenhold13.pdf:Boegenhold\\Boegenhold13.pdf:PDF}
}

@ARTICLE{Boehm01,
  author = {Gisela B\"{o}hm and Pfister, H.-R.},
  title = {Mental representation of global environmental risks},
  journal = {Research in Social Problems and Public Policy},
  year = {2001},
  volume = {9},
  pages = {1-30},
  file = {Boehm01.pdf:Boehm\\Boehm01.pdf:PDF},
  owner = {charles},
  creationdate = {2014.06.11}
}

@ARTICLE{Buentgen11,
  author = {B\"{u}ntgen, Ulf and Tegel, Willy and Nicolussi, Kurt and McCormick,
	Michael and Frank, David and Trouet, Valerie and Kaplan, Jed O. and
	Herzig, Franz and Heussner, Karl-Uwe and Wanner, Heinz and Luterbacher,
	Jürg and Esper, Jan},
  title = {2500 Years of {E}uropean Climate Variability and Human Susceptibility},
  journal = {Science},
  year = {2011},
  volume = {331},
  pages = {578-582},
  abstract = {Climate variations influenced the agricultural productivity, health
	risk, and conflict level of preindustrial societies. Discrimination
	between environmental and anthropogenic impacts on past civilizations,
	however, remains difficult because of the paucity of high-resolution
	paleoclimatic evidence. We present tree ring–based reconstructions
	of central European summer precipitation and temperature variability
	over the past 2500 years. Recent warming is unprecedented, but modern
	hydroclimatic variations may have at times been exceeded in magnitude
	and duration. Wet and warm summers occurred during periods of Roman
	and medieval prosperity. Increased climate variability from ~250
	to 600 C.E. coincided with the demise of the western Roman Empire
	and the turmoil of the Migration Period. Such historical data may
	provide a basis for counteracting the recent political and fiscal
	reluctance to mitigate projected climate change.},
  doi = {10.1126/science.1197175},
  file = {Buentgen11.pdf:Buentgen\\Buentgen11.pdf:PDF}
}


@ARTICLE{Baars1997,
  author = {Baars, B.J.},
  title = {Some essential differences between consciousness and attention, perception,
	and working memory.},
  journal = {Consciousness \& Cognition},
  year = {1997},
  volume = {6},
  number = {363-371},
  owner = {littld02},
  refid = {114},
  creationdate = {2008.01.25}
}

@ARTICLE{Baars1986,
  author = {Baars, B.J.},
  title = {What is a theory of consciousness a theory of? The search for criterial
	constraints on theory.},
  journal = {Imagination, Cognition \& Personality},
  year = {1986},
  volume = {6},
  pages = {3-23},
  number = {1},
  owner = {littld02},
  refid = {112},
  creationdate = {2008.01.25}
}

@ARTICLE{Baars1993,
  author = {Baars, B.J., \& McGovern K.},
  title = {Does philosophy help or hinder scientific work on consciousness?},
  journal = {Consciousness \& Cognition},
  year = {1993},
  volume = {2},
  pages = {18-27},
  owner = {littld02},
  refid = {113},
  creationdate = {2008.01.25}
}

@ARTICLE{Baars05,
  author = {Baars, Jeffrey A and Mass, Clifford F},
  title = {Performance of National Weather Service forecasts compared to operational,
	consensus, and weighted model output statistics},
  journal = {Weather and forecasting},
  year = {2005},
  volume = {20},
  pages = {1034--1047},
  file = {Baars05.pdf:Baars\\Baars05.pdf:PDF}
}

@ARTICLE{Baayen07,
  author = {Baayen, R. H. and Davidson, D. J. and Bates, D. M.},
  title = {Mixed-effects modeling with crossed random effects for subjects and
	items},
  journal = {Journal of Memory and Language},
  year = {2007},
  volume = {59},
  pages = {390--412},
  file = {Baayen07.pdf:Baayen\\Baayen07.pdf:PDF},
  owner = {pssaf},
  creationdate = {2009.01.29}
}

@BOOK{Baayen95,
  title = {The {CELEX} Lexical Database},
  publisher = {Linguistic Data Consortium},
  year = {1995},
  author = {Baayen, R. H. and Piepenbrock, R. and van Rijn, H.},
  volume = {CD-ROM},
  address = {Philadelphia, PA},
  edition = {2nd},
  owner = {pssaf},
  creationdate = {2008.09.25}
}

@Article{Baba05,
  author    = {Baba, A. and Cook, D. M. and McGarity, T. O. and Bero, L. A.},
  title     = {Legislating ``Sound Science'': The Role of the Tobacco Industry},
  year      = {2005},
  volume    = {95},
  pages     = {S20--S27},
  doi       = {10.2105/AJPH.2004.050963},
  file      = {Baba05.pdf:Baba\\Baba05.pdf:PDF},
  journal   = {American Journal of Public Health},
  owner     = {lewan},
  creationdate = {2012.12.30},
}

@ARTICLE{Babcock02,
  author = {Babcock, R. L.},
  title = {Analysis of age differences in types of errors on the Raven’s Advanced
	Progressive Matrices},
  journal = {Intelligence},
  year = {2002},
  volume = {30},
  pages = {485–-503},
  file = {Babcock02.pdf:Babcock\\Babcock02.pdf:PDF},
  owner = {lewan},
  creationdate = {2009.08.25}
}

@ARTICLE{Babonneau12,
  author = {Babonneau, F. and Haurie, A. and Loulou, R. and Vielle, M.},
  title = {Combining Stochastic Optimization and Monte Carlo Simulation to Deal
	with Uncertainties in Climate Policy Assessment},
  journal = {Environmental Modeling and Assessment},
  year = {2012},
  volume = {17},
  pages = {51--76},
  file = {Babonneau12.pdf:Babonneau\\Babonneau12.pdf:PDF},
  owner = {lewan},
  creationdate = {2012.03.04}
}

@ARTICLE{Baccelli15,
  author = {Baccelli, Jean},
  title = {Do bets reveal beliefs?},
  journal = {Synthese},
  year = {2015},
  pages = {1--27},
  doi = {10.1007/s11229-015-0939-2},
  file = {Baccelli15.pdf:Baccelli\\Baccelli15.pdf:PDF},
  owner = {lewan},
  creationdate = {2016.03.11}
}

@TECHREPORT{Bacon11,
  author = {Bacon, Wendy},
  title = {A sceptical climate. {M}edia coverage of climate change in {A}ustralia
	2011: Part 1—Climate change policy},
  institution = {Australian Centre for Independent Journalism},
  year = {2011},
  file = {Bacon11.pdf:Bacon\\Bacon11.pdf:PDF},
  owner = {charles},
  creationdate = {2013.07.02},
  url = {http://www.acij.uts.edu.au/pdfs/sceptical-climate-part1.pdf}
}

@BOOK{Badcock2000,
  publisher = {Polity},
  year = {2000},
  author = {Badcock, C.},
  address = {Malden, MA},
  booktitle = {Evolutionary psychology: A critical introduction},
  comment = {Evolutionary Psychology
	
	Evolutionary psychology: A critical introduction Introduction to Evolutionary
	Psychology. Topics include: Selection & Adaptation Genetics & Epigenetics
	The Evolution & Psychology of Cooperation Mind, Emotion, & Consciousness
	Sex, Mating & Parental Investment Growth, Development & Conflict
	Nature, Nurture, Language, & Culture.},
  keywords = {Evolutionary Psychology Natural Selection Genetics Consciousness Cooperation.},
  owner = {littld02},
  refid = {115},
  creationdate = {2008.01.25}
}

@ARTICLE{Badcock07,
  author = {Badcock, D. and Hammond, G. and Gillam, B. and Brewer, N. and Andrews,
	S.},
  title = {Psychology: The science of mind, brain, and behaviour},
  journal = {FASTS Occasional Paper Series},
  year = {2007},
  volume = {6},
  pages = {1-13},
  file = {Badcock07.pdf:Badcock\\Badcock07.pdf:PDF;Badcock07.pdf:Badcock\\Badcock07.pdf:PDF},
  owner = {charles},
  creationdate = {2008.06.13}
}

@ARTICLE{Baddeley12,
  author = {Baddeley, A.},
  title = {Working Memory: Theories, Models, and Controversies},
  journal = {Annual Review of Psychology},
  year = {2012},
  volume = {63},
  pages = {1--29},
  file = {Baddeley12.pdf:Baddeley\\Baddeley12.pdf:PDF},
  owner = {lewan},
  creationdate = {2012.03.24}
}

@ARTICLE{Baddeley00,
  author = {Baddeley, A.},
  title = {The episodic buffer: a new component of working memory?},
  journal = {Trends In Cognitive Sciences},
  year = {2000},
  volume = {4},
  pages = {417--423},
  doi = {10.1016/S1364-6613(00)01538-2},
  file = {Baddeley00.pdf:Baddeley\\Baddeley00.pdf:PDF},
  owner = {charles},
  sn = {1364-6613},
  tc = {1225},
  creationdate = {2013.02.21},
  ut = {WOS:000165081400004},
  z8 = {31},
  z9 = {1261},
  zb = {504}
}

@ARTICLE{Baddeley01,
  author = {Baddeley, A. and Chincota, D. and Adlam, A.},
  title = {Working memory and the control of action: Evidence from task switching},
  journal = {Journal of Experimental Psychology: General},
  year = {2001},
  volume = {130},
  pages = {641--657},
  file = {Baddeley01.pdf:Baddeley\\Baddeley01.pdf:PDF},
  owner = {lewan},
  creationdate = {2009.04.15}
}

@ARTICLE{Baddeley1993,
  author = {Baddeley, A.D. and Hitch, G.},
  title = {The recency effect: Implicit learning with explicit retrieval?},
  journal = {Memory \& Cognition},
  year = {1993},
  volume = {21},
  pages = {146-155},
  abstract = {The recency effect (RE) in free recall features prominently in the
	1960s' theorizing about short-term memory, but has since been largely
	ignored. The authors argue that this stems from a preoccupation with
	the role of recency in the concept of primary memory and the neglect
	of its role in a broader working-memory framework. It is suggested
	that the RE reflects the application of an explicit retrieval strategy
	to the residue of implicit learning (IL) within a range of cognitive
	systems. When retrieved implicitly, the same residue is assumed to
	form the basis of priming effects. The various criteria for IL described
	by E. Tulving and D. L. Schacter (see record 1990-16343-001) are
	successfully applied to the RE, and a retrieval process is outlined
	that can account for both long- and short-term recency effects. A
	framework combining recency, priming, and IL may provide a basis
	for understanding important features of cognition and memory. (PsycINFO
	Database Record (c) 2002 APA, all rights reserved).},
  file = {Baddeley1993.pdf:Baddeley\\Baddeley1993.pdf:PDF},
  keywords = {*Cognition *Free Recall *Memory *Priming *Recency Effect Learning
	& Memory [2343]. Human.},
  owner = {littld02},
  refid = {125},
  creationdate = {2008.01.25}
}

@ARTICLE{Larsen03a,
  author = {Baddeley, A. and Larsen, J. D.},
  title = {The disruption of {STM}: {A} response to our commentators},
  journal = {Quarterly Journal of Experimental Psychology},
  year = {2003},
  volume = {56},
  pages = {1301--1306},
  file = {Larsen03a.pdf:Larsen\\Larsen03a.pdf:PDF},
  owner = {lewan},
  creationdate = {2008.10.16}
}

@ARTICLE{Baddeley88,
  author = {Baddeley, A. and Papagno, C. and Vallar, G.},
  title = {When long-term learning depends on short-term storage},
  journal = {Journal of Memory and Language},
  year = {1988},
  volume = {27},
  pages = {586--595},
  file = {Baddeley88.pdf:Baddeley\\Baddeley88.pdf:PDF},
  owner = {pssaf},
  creationdate = {2009.11.09}
}

@ARTICLE{Baddeley03,
  author = {Baddeley, A. D.},
  title = {Working memory: Looking backward and looking forward},
  journal = {Nature Reviews Neuroscience},
  year = {2003},
  volume = {4},
  pages = {829--839},
  file = {Baddeley03.pdf:Baddeley\\Baddeley03.pdf:PDF},
  owner = {pssaf},
  creationdate = {2008.08.06}
}

@BOOK{Baddeley97,
  title = {Human memory: Theory and practice},
  publisher = {Psychological Press},
  year = {1997},
  author = {Baddeley, A. D.},
  address = {East Sussex, UK},
  booktitle = {Human memory: Theory and practice},
  owner = {littld02},
  refid = {121},
  creationdate = {2008.01.25}
}

@ARTICLE{Baddeley96,
  author = {Baddeley, Alan D.},
  title = {The fractionation of working memory},
  journal = {Proceedings of the National Academy of Sciences},
  year = {1996},
  volume = {93},
  pages = {13468-13472},
  date-added = {2007-08-29 10:24:45 +0100},
  date-modified = {2007-08-29 10:24:45 +0100},
  file = {Baddeley96.pdf:Baddeley\\Baddeley96.pdf:PDF;Baddeley96.pdf:Baddeley\\Baddeley96.pdf:PDF},
  local-url = {file://localhost/Users/pssaf/Documents/localtex//Papers/Baddeley/Baddeley96.pdf}
}

@ARTICLE{Baddeley1992,
  author = {Baddeley, A. D.},
  title = {Is working memory working? The fifteenth Bartlett lecture},
  journal = {The Quarterley Journal of Experimental Psychology},
  year = {1992},
  volume = {44},
  pages = {1--31},
  owner = {littld02},
  refid = {120},
  creationdate = {2008.01.25}
}

@BOOK{Baddeley86,
  title = {Working memory},
  publisher = {Oxford University Press},
  year = {1986},
  author = {Baddeley, A. D.},
  address = {New York},
  date-added = {2007-08-29 10:24:45 +0100},
  date-modified = {2007-08-29 10:24:45 +0100}
}

@BOOK{Baddeley76,
  title = {The psychology of memory},
  publisher = {Basic Books},
  year = {1976},
  author = {Baddeley, A. D.},
  address = {New York},
  booktitle = {The psychology of memory},
  owner = {littld02},
  refid = {118},
  creationdate = {2008.01.25}
}

@ARTICLE{Baddeley68,
  author = {Baddeley, A. D.},
  title = {How does acoustic similarity influence short-term memory?},
  journal = {Quarterly Journal of Experimental Psychology},
  year = {1968},
  volume = {20},
  pages = {249-263},
  note = {PHO-2},
  date-added = {2007-08-29 10:24:45 +0100},
  date-modified = {2007-08-29 10:24:45 +0100},
  file = {Baddeley68.pdf:Baddeley\\Baddeley68.pdf:PDF}
}

@ARTICLE{Baddeley66,
  author = {Baddeley, A. D.},
  title = {Short-term memory for word sequences as a function of acoustic, semantic
	and formal similarity},
  journal = {Quarterly Journal of Experimental Psychology},
  year = {1966},
  volume = {18},
  pages = {362-365},
  date-added = {2007-08-29 10:24:45 +0100},
  date-modified = {2007-08-29 10:24:45 +0100},
  file = {Baddeley66.pdf:Baddeley\\Baddeley66.pdf:PDF}
}

@ARTICLE{Baddeley66b,
  author = {A. D. Baddeley},
  title = {The capacity of generating information by randomization},
  journal = {Quarterly Journal of Experimental Psychology},
  year = {1966},
  volume = {18},
  pages = {119--129},
  owner = {lewan},
  creationdate = {2008.03.04}
}

@ARTICLE{Baddeley94,
  author = {Baddeley, A. D. and Andrade, J.},
  title = {Reversing the word-length effect: A comment on {C}aplan, {R}ochon,
	and {W}aters},
  journal = {The Quarterly Journal of Experimental Psychology},
  year = {1994},
  volume = {47A},
  pages = {1047--1054},
  file = {Baddeley94.pdf:Baddeley\\Baddeley94.pdf:PDF},
  owner = {charles},
  creationdate = {2008.05.21}
}

@ARTICLE{Baddeley02,
  author = {Baddeley, Alan D. and Chincotta, D. and Stafford, L. and Turk, D.},
  title = {Is the word length effect in {STM} entirely attributable to output
	delay? {E}vidence from serial recognition},
  journal = {Quarterly Journal of Experimental Psychology},
  year = {2002},
  volume = {55A},
  pages = {353-369},
  abstract = {Although it is generally accepted that the word length effect in short-term
	memory operates through output delay or interference, there is less
	agreement on whether it also influences performance through its impact
	on rehearsal. We investigated this issue by studying the effect of
	word length on recall and on a recognition task in which output delay
	was controlled. Word sequences were repeated exactly, or with one
	pair of words reversed. Two experiments using auditory presentation
	showed clear word length effects for both recall and serial recognition,
	although the magnitude of the effect tended to be less for recognition.
	A third experiment using visual presentation studied the effect of
	articulatory suppression during the recognition test; again we found
	a clear word length effect. It is concluded that the word length
	effect can influence retention through both rehearsal and output
	factors, as proposed by the phonological loop hypothesis.},
  date-added = {2007-08-29 10:24:45 +0100},
  date-modified = {2007-08-29 10:24:45 +0100},
  file = {Baddeley02.pdf:Baddeley\\Baddeley02.pdf:PDF;Baddeley02.pdf:Baddeley\\Baddeley02.pdf:PDF},
  local-url = {file://localhost/Users/pssaf/Documents/localtex//Papers/Baddeley/Baddeley02.pdf}
}

@ARTICLE{Baddeley65,
  author = {Baddeley, A. D. and Conrad, R. and Hull, J.},
  title = {Predictability and immediate memory for consonant sequences},
  journal = {Quarterly Journal of Experimental Psychology},
  year = {1965},
  volume = {17},
  pages = {175--177},
  date-added = {2007-08-29 10:24:45 +0100},
  date-modified = {2007-08-29 10:24:45 +0100},
  owner = {pssaf},
  creationdate = {2006.09.14}
}

@ARTICLE{Baddeley66a,
  author = {Baddeley, A. D. and Dale, H. C. A.},
  title = {The effect or semantic similarity on retroactive interference in
	long- and short-term memory},
  journal = {Journal of Verbal Learning and Verbal Behavior},
  year = {1966},
  volume = {5},
  pages = {417--420},
  owner = {pssaf},
  creationdate = {2008.09.09}
}

@ARTICLE{Baddeley70,
  author = {Baddeley, A. D. and Ecob, J.R.},
  title = {Simultaneous acoustic and semantic coding in short-term memory},
  journal = {Nature},
  year = {1970},
  volume = {227},
  pages = {288--289},
  owner = {littld02},
  refid = {123},
  creationdate = {2008.01.25}
}

@ARTICLE{Baddeley98,
  author = {Baddeley, Alan D. and Gathercole, S. E. and Papagno, C.},
  title = {The phonological loop as a language learning device},
  journal = {Psychological Review},
  year = {1998},
  volume = {105},
  pages = {158-173},
  date-added = {2007-08-29 10:24:45 +0100},
  date-modified = {2007-08-29 10:24:45 +0100},
  file = {Baddeley98.pdf:Baddeley\\Baddeley98.pdf:PDF;Baddeley98.pdf:Baddeley\\Baddeley98.pdf:PDF},
  local-url = {file://localhost/Users/pssaf/Documents/localtex//Papers/Baddeley/Baddeley98.pdf}
}

@INPROCEEDINGS{Baddeley74,
  author = {Baddeley, A. D. and Hitch, G.},
  title = {Working memory},
  booktitle = {The psychology of learning and motivation: Advances in research and
	theory (Vol. 8, pp. 47--89)},
  year = {1974},
  editor = {G.H. Bower},
  address = {New York},
  publisher = {Academic Press},
  owner = {lewan},
  creationdate = {2009.04.17}
}

@ARTICLE{Baddeley1984,
  author = {Baddeley, A. D. and Lewis, V.},
  title = {When does rapid presentation enhance digit span?},
  journal = {Bulletin of the Psychonomic Society},
  year = {1984},
  volume = {22},
  pages = {403-405},
  file = {Baddeley1984.pdf:Baddeley\\Baddeley1984.pdf:PDF;Baddeley1984.pdf:Baddeley\\Baddeley1984.pdf:PDF},
  owner = {littld02},
  refid = {127},
  creationdate = {2008.01.25}
}

@ARTICLE{Baddeley1984a,
  author = {Baddeley, A. D. and Lewis, V. and Vallar, G.},
  title = {Exploring the articulatory loop},
  journal = {The Quarterly Journal of Experimental Psychology},
  year = {1984},
  volume = {36A},
  pages = {233--252},
  owner = {littld02},
  refid = {128},
  creationdate = {2008.01.25}
}

@INCOLLECTION{Baddeley99,
  author = {Baddeley, A. D. and Logie, R. H.},
  booktitle = {Model of working memory: Mechanisms of active maintenance and executive
	control},
  publisher = {Cambridge University Press},
  year = {1999},
  pages = {28-61},
  address = {Cambridge},
  comment = {Working memory: The multi-component model},
  owner = {littld02},
  refid = {129},
  creationdate = {2008.01.25}
}

@ARTICLE{Baddeley1993a,
  author = {Baddeley, A. D. and Papagno, C. and Andrade, J.},
  title = {The sandwich effect: The role of attentional factors in serial recall},
  journal = {Journal of Experimental Psychology: Learning, Memory, and Cognition},
  year = {1993},
  volume = {19},
  pages = {862-870},
  abstract = {Five experiments tested the prediction, from a simple chaining model,
	that interleaving irrelevant material will substantially disrupt
	immediate serial recall. Exp 1 interpolated long or short words between
	items in an auditory digit span test. These 2 "sandwich" conditions
	disrupted recall to an equal but moderate extent. Exp 2 presented
	mixed lists of digits and words, cuing one or the other before or
	after presentation. Precuing led to substantially better recall.
	Exp 3 used articulatory suppression to rule out the hypothesis that
	recall was protected from the sandwich effect by subvocal rehearsal.
	Exp 4 combined the sandwich effect with a concurrent task, finding
	clear effects of both but no interaction. Exp 5 showed that the predictability
	of interpolated material did not influence recall. These results
	can be explained by adding an attentional preprocessor to standard
	chaining models. ((c) 1999 APA/PsycINFO, all rights reserved)},
  keywords = {interpolation of irrelevant spoken word between successive digits,
	disruption of serial recall in auditory digit span test, 19 57 yr
	olds Interference Learning; Recall Learning; Serial Learning Adulthood
	; Digit Span Testing; Words Phonetic Units Adulthood Human},
  owner = {littld02},
  refid = {130},
  creationdate = {2008.01.25}
}

@ARTICLE{Baddeley1986a,
  author = {Baddeley, A. D. and Salame, P.},
  title = {The unattended speech effect: Perception or memory?},
  journal = {Journal of Experimental Psychology: Learning, Memory, and Cognition},
  year = {1986},
  volume = {12},
  pages = {525-529},
  owner = {littld02},
  refid = {131},
  creationdate = {2008.01.25}
}

@ARTICLE{Baddeley71,
  author = {Baddeley, A. D., and Scott, D.},
  title = {Short term forgetting in the absence of proactive interference},
  journal = {Quarterly Journal of Experimental Psychology},
  year = {1971},
  volume = {23},
  pages = {275--283},
  file = {Baddeley71.pdf:Baddeley\\Baddeley71.pdf:PDF},
  owner = {lewan},
  creationdate = {2008.09.27}
}

@ARTICLE{Baddeley75,
  author = {Baddeley, A. D. and Thomson, N. and Buchanan, M.},
  title = {Word length and structure of short-term memory},
  journal = {Journal of Verbal Learning and Verbal Behavior},
  year = {1975},
  volume = {14},
  pages = {575-589},
  date-added = {2007-08-29 10:24:45 +0100},
  date-modified = {2007-08-29 10:24:45 +0100},
  file = {Baddeley75.pdf:Baddeley\\Baddeley75.pdf:PDF}
}

@ARTICLE{Baddeley70a,
  author = {Baddeley, A. D. and Warrington, E. K.},
  title = {Amnesia and the distinction between long- and short-term memory},
  journal = {Journal of Verbal Learning \& Verbal Behavior},
  year = {1970},
  volume = {9},
  pages = {176--189},
  owner = {lewan},
  creationdate = {2013.02.23}
}

@ARTICLE{Baddeley09,
  author = {Baddeley, R. and Attewell, D.},
  title = {The relationship between language and the environment: Information
	theory shows why we have only three lightness terms},
  journal = {Psychological Science},
  year = {2009},
  volume = {20},
  pages = {1100--1107},
  file = {:Attewell\\Attewell09.pdf:PDF},
  owner = {pssaf},
  creationdate = {2010.04.15}
}

@Article{Badera15,
  author   = {Badera, J. and Koco\'{n}},
  title    = {Moral panic related to mineral development projects – Examples from {P}oland},
  doi      = {http://dx.doi.org/10.1016/j.resourpol.2015.03.009},
  pages    = {29 - 36},
  volume   = {45},
  abstract = {Abstract This paper describes a moral panic as a social phenomenon
	in relation to the issue of mineral development projects. A moral
	panic involves creating a sense of insecurity in a group of people
	by exaggerating facts that are perceived as a social problem. Mineral
	exploration and exploitation are activities that are particularly
	likely to spark public protests because of the common misunderstanding
	of the character and scale of the impact that they might have on
	the natural environment and local community. The paper presents the
	sources, mechanisms and results of such a moral panic based on the
	examples from Poland concerning various kinds of mineral resources
	that are extracted with the use of different methods and on a different
	scale. The perceived threats associated with mineral exploitation
	are often exaggerated and sometimes completely false, which is because
	society is susceptible to manipulation by the media. This causes
	substantial financial losses not only for exploration and mining
	companies which are forced to give up their projects even though
	particular environmental requirements are met, but also for the local
	communities themselves since they are deprived of potential jobs
	as well as income from taxes and mining royalties. The phenomenon
	of moral panic related to mineral development is a serious problem
	also because local government activists increasingly more often create
	such a panic out of political expediency. This kind of panic can
	also be created by other interest groups. It should be emphasised
	that resistance to a moral panic does not mean that one cannot object
	to geological and mining activities when this is justified; then
	such protests can be even more effective.},
  file     = {Badera15.pdf:Badera\\Badera15.pdf:PDF},
  journal  = {Resources Policy},
  year     = {2015},
}

@ARTICLE{Badre09,
  author = {Badre, D. and D'Esposito, M.},
  title = {Is the rostro-caudal axis of the frontal lobe hierarchical?},
  journal = {Nature Reviews - Neuroscience},
  year = {2009},
  volume = {10},
  pages = {659--669},
  file = {Badre09.pdf:Badre\\Badre09.pdf:PDF},
  owner = {lewan},
  creationdate = {2010.09.09}
}

@ARTICLE{Badre04,
  author = {Badre, David and Wagner, Anthony D},
  title = {Selection, integration, and conflict monitoring: assessing the nature
	and generality of prefrontal cognitive control mechanisms},
  journal = {Neuron},
  year = {2004},
  volume = {41},
  pages = {473--487},
  file = {Badre04.pdf:Badre\\Badre04.pdf:PDF}
}

@ARTICLE{Bae06,
  author = {Bae, Jiyang and Cameron, Glen T},
  title = {Conditioning effect of prior reputation on perception of corporate
	giving},
  journal = {Public Relations Review},
  year = {2006},
  volume = {32},
  pages = {144--150},
  number = {2},
  file = {Bae06.pdf:Bae\\Bae06.pdf:PDF}
}

@ARTICLE{Baer97,
  author = {Baer, J. and Chambliss, W. J.},
  title = {Generating fear: {T}he politics of crime reporting},
  journal = {Crime, Law, \& Social Change},
  year = {1997},
  volume = {27},
  pages = {87--107},
  file = {Baer97.pdf:Baer\\Baer97.pdf:PDF},
  owner = {lewan},
  creationdate = {2009.12.02}
}

@ARTICLE{Baer13,
  author = {Baer, Paul},
  title = {The greenhouse development rights framework for global burden sharing:
	Reflection on principles and prospects},
  journal = {Wiley Interdisciplinary Reviews---Climate Change},
  year = {2013},
  volume = {4},
  pages = {61--71},
  doi = {10.1002/wcc.201},
  file = {Baer13.pdf:Baer\\Baer13.pdf:PDF},
  owner = {charles},
  sn = {1757-7780},
  tc = {2},
  creationdate = {2013.11.19},
  ut = {WOS:000312734100005},
  z8 = {0},
  z9 = {2},
  zb = {1},
  zs = {0}
}

@ARTICLE{Baerveldt98,
  author = {Baerveldt, C. and Bunkers, H. and De Winter, M. and Kooistra, J.},
  title = {Assessing a moral panic relating to crime and drugs policy in the
	{N}etherlands: {T}owards a testable theory},
  journal = {Crime, Law, \& Social Change},
  year = {1998},
  volume = {29},
  pages = {31--47},
  file = {Baerveldt98.pdf:Baerveldt\\Baerveldt98.pdf:PDF},
  owner = {lewan},
  creationdate = {2009.12.02}
}

@ARTICLE{Bagui04,
  author = {Bagui, S. C. and Bhaumik, D. K.},
  title = {Computing {J}acobians using exterior products},
  journal = {Statistical Methodology},
  year = {2004},
  volume = {1},
  pages = {71--80},
  file = {Bagui04.pdf:Bagui\\Bagui04.pdf:PDF},
  owner = {lewan},
  creationdate = {2009.08.24}
}

@ARTICLE{Baguley2000,
  author = {Baguley, T., \& Robertson S.I.},
  title = {Where does fast and frugal cognition stop? The boundary between complex
	cognition and simple heuristics.},
  journal = {Behavioral \& Brain Sciences},
  year = {2000},
  volume = {23},
  pages = {742-743},
  number = {5},
  owner = {littld02},
  refid = {134},
  creationdate = {2008.01.25}
}

@ARTICLE{Bahn11,
  author = {Bahn, Olivier and Edwards, Neil R. and Knutti, Reto and Stocker,
	Thomas F.},
  title = {Energy policies avoiding a tipping point in the climate system},
  journal = {Energy Policy},
  year = {2011},
  volume = {39},
  pages = {334--348},
  doi = {10.1016/j.enpol.2010.10.002},
  file = {Bahn11.pdf:Bahn\\Bahn11.pdf:PDF},
  owner = {lewan},
  sn = {0301-4215},
  tc = {0},
  creationdate = {2011.10.09},
  ut = {WOS:000285492000029},
  z9 = {0}
}

@ARTICLE{Bahrami10,
  author = {Bahrami, Bahador and Olsen, Karsten and Latham, Peter E. and Roepstorff,
	Andreas and Rees, Geraint and Frith, Chris D.},
  title = {Optimally interacting minds},
  journal = {Science},
  year = {2010},
  volume = {329},
  pages = {1081--1085},
  doi = {10.1126/science.1185718},
  file = {Bahrami10.pdf:Bahrami\\Bahrami10.pdf:PDF},
  oi = {Rees, Geraint/0000-0002-9623-7007;},
  owner = {charles},
  ri = {Frith, Chris/A-2171-2009; Bonefeld, Birgit/B-7936-2010; Rees, Geraint/C-1493-2008;
	Olsen, Karsten/D-1678-2010},
  sn = {0036-8075},
  tc = {45},
  creationdate = {2013.08.08},
  ut = {WOS:000281253500042},
  z8 = {0},
  z9 = {45},
  zb = {22},
  zs = {0}
}

@ARTICLE{Bahrick1965,
  author = {Bahrick, H.P.},
  title = {The ebb of retention},
  journal = {Psychological Review},
  year = {1965},
  volume = {72},
  pages = {60-73},
  abstract = {Retention curves based upon conventional techniques of representation
	are shown to be of limited usefulness because they confound the measurement
	of decay of memory traces with the effects of several other variables.
	The additional variables arise from the relations among the threshold
	of recall or recognition, and the mean, variance, and shape of the
	distribution of associative strength. A new method of representing
	the retention process is proposed. According to this method, estimates
	of changes in the position of the mean of the distribution of associative
	strength are plotted in units of variance called "ebbs." The assumptions
	underlying the use of ebbs are examined and evidence regarding the
	validity of the assumptions is presented. ((c) 1999 APA/PsycINFO,
	all rights reserved)},
  keywords = {RETENTION, REPRESENTATION OF; METHOD and METHODOLOGY, OF RETENTION
	REPRESENTATION; RETENTION and FORGETTING *No terms assigned},
  owner = {littld02},
  refid = {135},
  creationdate = {2008.01.25}
}

@ARTICLE{Bahrick75,
  author = {Bahrick, Harry P and Bahrick, Phyllis O and Wittlinger, Roy P},
  title = {Fifty years of memory for names and faces: {A} cross-sectional approach},
  journal = {Journal of Experimental Psychology: General},
  year = {1975},
  volume = {104},
  pages = {54--75},
  file = {Bahrick75.pdf:Bahrick\\Bahrick75.pdf:PDF}
}

@ARTICLE{Bailes11,
  author = {Bailes, Matthew and Bates, SD and Bhalerao, V and Bhat, NDR and Burgay,
	M and Burke-Spolaor, S and D’Amico, N and Johnston, S and Keith,
	MJ and Kramer, M and 
	
	Kulkarni, R. and Levin, L. and Lyne, A. G. and Milia, S. and Possenti,
	A. and Spitler, L. and Stappers, B. and van~Straten, W.},
  title = {Transformation of a Star into a Planet in a Millisecond Pulsar Binary},
  journal = {Science},
  year = {2011},
  volume = {333},
  pages = {1717--1720},
  file = {Bailes11.pdf:Bailes\\Bailes11.pdf:PDF}
}

@Article{Bailey09,
  author    = {Bailey, H. and Dunlosky, J. and Hertzog, C.},
  title     = {Does Differential Strategy Use Account for Age-Related Deficits in Working-Memory Performance?},
  doi       = {10.1037/a0014078},
  pages     = {82--92},
  volume    = {24},
  abstract  = {The strategy-deficit hypothesis states that age differences in the
	use of effective strategies contribute to age-related deficits in
	working memory span performance. To evaluate this hypothesis, strategy
	use was measured with set-by-set strategy reports during the Reading
	Span task (Experiments I and 2) and the Operation Span task (Experiment
	2). Individual differences in the reported use of effective strategies
	accounted for substantial variance in span performance. In contrast
	to the strategy-deficit hypothesis, however, young and older adults
	reported using the same proportion of normatively effective strategies
	on both span tasks. Measures of processing speed accounted for a
	substantial proportion of the age-related variance in span performance.
	Thus, although use of normatively effective strategies accounts for
	individual differences in span performance, age differences in effective
	strategy use cannot explain the age-related variance in that performance.},
  file      = {Bailey09.pdf:Bailey\\Bailey09.pdf:PDF},
  journal   = {Psychology and Aging},
  owner     = {lewan},
  sn        = {0882-7974},
  tc        = {5},
  creationdate = {2011.04.23},
  ut        = {WOS:000264315800008},
  year      = {2009},
}

@ARTICLE{Bailey11,
  author = {Bailey, H. and Dunlosky, J. and Kane, M. J.},
  title = {Contribution of strategy use to performance on complex and simple
	span tasks},
  journal = {Memory \& Cognition},
  year = {2011},
  volume = {39},
  pages = {447--461},
  abstract = {Simple and complex span tasks are widely thought to measure related
	but separable memory constructs. Recently, however, research has
	demonstrated that simple and complex span tasks may tap, in part,
	the same construct because both similarly predict performance on
	measures of fluid intelligence (Gf) when the number of items retrieved
	from secondary memory (SM) is equated (Unsworth & Engle, Journal
	of Memory and Language 54:68-80 2006). Two studies (n = 105 and n
	= 152) evaluated whether retrieval from SM is influenced by individual
	differences in the use of encoding strategies during span tasks.
	Results demonstrated that, after equating the number of items retrieved
	from SM, simple and complex span performance similarly predicted
	Gf performance, but rates of effective strategy use did not mediate
	the span-Gf relationships. Moreover, at the level of individual differences,
	effective strategy use was more highly related to complex span performance
	than to simple span performance. Thus, even though individual differences
	in effective strategy use influenced span performance on trials that
	required retrieval from SM, strategic behavior at encoding cannot
	account for the similarities between simple and complex span tasks.},
  af = {Bailey, HeatherEOLEOLDunlosky, JohnEOLEOLKane, Michael J.},
  doi = {10.3758/s13421-010-0034-3},
  file = {Bailey11.pdf:Bailey\\Bailey11.pdf:PDF},
  owner = {lewan},
  sn = {0090-502X},
  creationdate = {2011.05.10},
  ut = {ISI:000288759700007}
}

@Article{Bailey08,
  author    = {Bailey, H. and Dunlosky, J. and Kane, M. J.},
  title     = {Why does working memory span predict complex cognition? {T}esting the strategy affordance hypothesis},
  doi       = {10.3758/MC.36.8.1383},
  pages     = {1383--1390},
  volume    = {36},
  abstract  = {We introduce and empirically evaluate the strategy affordance hypothesis,
	which holds that individual differences in strategy use will mediate
	the relationship between performances on a working memory (WM3) span
	task and another cognitive task only when the same strategies are
	afforded by both tasks. One hundred forty-eight participants completed
	basic memory tasks and verbal span tasks that afford the same strategies,
	such as imagery and sentence generation, and completed reading comprehension
	tasks that afford different ones, such as self-questioning and summarization.
	Effective strategy use on WM span tasks accounted for variance in
	the span-memory relationship, but not for the span-comprehension
	relationship, supporting the strategy affordance hypothesis. Strategy
	use mediated the span-cognition relationship only when both tasks
	afforded the same strategies.},
  file      = {Bailey08.pdf:Bailey\\Bailey08.pdf:PDF},
  journal   = {Memory \& Cognition},
  owner     = {lewan},
  sn        = {0090-502X},
  tc        = {3},
  creationdate = {2011.04.23},
  ut        = {WOS:000261595800002},
  year      = {2008},
}

@ARTICLE{Bailey2001,
  author = {Bailey, T.M. and Hahn, U.},
  title = {Determinants of wordlikeness: Phonotactics or lexical neighborhoods?},
  journal = {Journal of Memory and Language},
  year = {2001},
  volume = {44},
  pages = {568-591},
  owner = {littld02},
  refid = {136},
  creationdate = {2008.01.25}
}

@INCOLLECTION{Baillargeon1995,
  author = {Renee Baillargeon and Laura Kotovsky and Amy Needham},
  title = {The acquisition of physical knowledge in infancy},
  booktitle = {Causal Cognition: {A} multidisciplinary debate},
  publisher = {Clarendon Press},
  year = {1995},
  editor = {Dan Sperber and David Premack and Ann James Premack},
  pages = {79-116},
  address = {Oxford},
  owner = {lewan},
  creationdate = {2008.03.04}
}

@ARTICLE{Baillargeon1992,
  author = {Renee Baillargeon and Amy Needham and J. DeVos},
  title = {The development of young infants' intuitions about support},
  journal = {1},
  year = {1992},
  volume = {69-78},
  owner = {lewan},
  creationdate = {2008.03.04}
}

@ARTICLE{Baillon12,
  author = {Baillon, A. and Cabantous, Laure and Wakker, Peter P.},
  title = {Aggregating imprecise or conflicting beliefs: An experimental investigation
	using modern ambiguity theories},
  journal = {Journal of Risk and Uncertainty},
  year = {2012},
  volume = {44},
  pages = {115-147},
  doi = {10.1007/s11166-012-9140-x},
  file = {Baillon12.pdf:Baillon\\Baillon12.pdf:PDF}
}

@ARTICLE{Bain12,
  author = {Bain, P. G. and Hornsey, M. J. and Bongiorno, R. and Jeffries, C.},
  title = {Promoting pro-environmental action in climate change deniers},
  journal = {Nature Climate Change},
  year = {2012},
  doi = {10.1038/NCLIMATE1532},
  file = {Bain12.pdf:Bain\\Bain12.pdf:PDF},
  owner = {lewan},
  creationdate = {2012.06.18}
}

@ARTICLE{Bainbridge1993,
  author = {Bainbridge, J. and Lewandowsky, S. and Kirsner, K.},
  title = {Context effects in repetition priming are sense effects},
  journal = {Memory \& Cognition},
  year = {1993},
  volume = {21},
  pages = {619-626},
  number = {5},
  abstract = {Examined the role of context in repetition priming using a lexical
	decision task in 3 experiments with a total of 113 undergraduates.
	Data show that repetition priming is either eliminated or significantly
	reduced if a change in context also alters the perceived sense of
	a nonhomographic target word. If perceived sense is not altered,
	a change in context is inconsequential. An explanation within a sense-specific
	activation framework is proposed in preference to a modified processing
	view. (PsycINFO Database Record (c) 2004 APA, all rights reserved).},
  keywords = {*Contextual Associations *Lexical Decision *Practice *Priming *Word
	Meaning Cognitive Processes [2340]. Human. Adulthood (18 yrs & older).},
  owner = {littld02},
  refid = {138},
  creationdate = {2008.01.25}
}

@ARTICLE{Bajzelj14,
  author = {Baj\v{z}elj, Bojana and Richards, Keith S. and Allwood, Julian M.
	and Smith, Pete and Dennis, John S. and Curmi, Elizabeth and Gilligan,
	Christopher A.},
  title = {Importance of food-demand management for climate mitigation},
  journal = {Nature Climate Change},
  year = {2014},
  volume = {4},
  pages = {924--929},
  abstract = {Recent studies show that current trends in yield improvement will
	not be sufficient to meet projected global food demand in 2050, and
	suggest that a further expansion of agricultural area will be required.
	However, agriculture is the main driver of losses of biodiversity
	and a major contributor to climate change and pollution, and so further
	expansion is undesirable. The usual proposed alternative[mdash]intensification
	with increased resource use[mdash]also has negative effects. It is
	therefore imperative to find ways to achieve global food security
	without expanding crop or pastureland and without increasing greenhouse
	gas emissions. Some authors have emphasized a role for sustainable
	intensification in closing global /`yield gaps/' between the currently
	realized and potentially achievable yields. However, in this paper
	we use a transparent, data-driven model, to show that even if yield
	gaps are closed, the projected demand will drive further agricultural
	expansion. There are, however, options for reduction on the demand
	side that are rarely considered. In the second part of this paper
	we quantify the potential for demand-side mitigation options, and
	show that improved diets and decreases in food waste are essential
	to deliver emissions reductions, and to provide global food security
	in 2050.},
  doi = {10.1038/nclimate2353},
  file = {Bajzelj14.pdf:Bajzelj\\Bajzelj14.pdf:PDF}
}

@ARTICLE{Bakeman05,
  author = {Bakeman, R.},
  title = {Recommended effect size statistic for repeat measures designs},
  journal = {Behaviour Research Methods},
  year = {2005},
  volume = {37},
  pages = {379-384},
  number = {3},
  file = {Bakeman05.pdf:Bakeman\\Bakeman05.pdf:PDF;Bakeman05.pdf:Bakeman\\Bakeman05.pdf:PDF},
  owner = {charles},
  creationdate = {2008.06.30}
}

@ARTICLE{Bakeman96,
  author = {Bakeman, R. and McArthur, D.},
  title = {Picturing repeated measures: Comments on Loftus, Morrison, and others},
  journal = {Behavior Research Methods, Instruments, \& Computers},
  year = {1996},
  volume = {28},
  pages = {584-589},
  comment = {STA-3},
  date-added = {2007-08-29 10:24:45 +0100},
  date-modified = {2007-08-29 10:24:45 +0100},
  file = {Bakeman96.pdf:Bakeman\\Bakeman96.pdf:PDF;Bakeman96.pdf:Bakeman\\Bakeman96.pdf:PDF},
  owner = {pssaf},
  creationdate = {2006.09.05}
}

@INPROCEEDINGS{Baker1979,
  author = {J.K. Baker},
  title = {Trainable Grammars for Speech Recognition},
  booktitle = {Speech Communication Papers presented at the 97th Meeting of the
	Acoustical Society of America},
  year = {1979},
  editor = {Jared J. Wolf and Dennis H. Klatt},
  pages = {547-550},
  address = {MIT, Cambridge, Massachusetts},
  owner = {lewan},
  creationdate = {2008.03.04}
}

@ARTICLE{Bakker16,
  author = {Bakker, BERT N. and Rooduijn, MATTHIJS and Schumacher, GIJS},
  title = {The psychological roots of populist voting: Evidence from the {U}nited
	{S}tates, the {N}etherlands and {G}ermany},
  journal = {European Journal of Political Research},
  year = {2016},
  volume = {55},
  pages = {302--320},
  doi = {10.1111/1475-6765.12121},
  file = {Bakker16.pdf:Bakker\\Bakker16.pdf:PDF}
}

@ARTICLE{Bakker12,
  author = {Marjan Bakker and Annette van Dijk and Jelte M. Wicherts},
  title = {The Rules of the Game Called Psychological Science},
  journal = {Perspectives on Psychological Science},
  year = {2012},
  volume = {7},
  pages = {543--554},
  doi = {doi:10.1177/1745691612459060},
  file = {Bakker12.pdf:Bakker\\Bakker12.pdf:PDF},
  owner = {charles},
  creationdate = {2012.12.05}
}

@ARTICLE{Balakrishnan1999,
  author = {Balakrishnan, J.D.},
  title = {Decision processes in discrimination: Fundamental misrepresentations
	of signal detection theory},
  journal = {Journal of Experimental Psychology: Human Perception and Performance},
  year = {1999},
  volume = {25},
  pages = {1189-1206},
  abstract = {A new approach to studying decision making in discrimination tasks
	is described that does not depend on the technical assumptions of
	signal detection theory (e.g., normality of the encoding distributions).
	In 3 different experiments, results of these new distribution-free
	tests converge on a single, surprising conclusion: response biases
	had substantial effects on the encoding distributions but no effect
	on the decision rule, which was uniformly unbiased in equal and unequal
	base rate conditions and in symmetric and asymmetric payoff conditions.
	This seemingly paradoxical result is fundamentally inconsistent with
	the entire family of signal detection theory models, raising some
	important questions about the significance of many published results
	in the human performance literature. (PsycINFO Database Record (c)
	2000 APA, all rights reserved) (journal abstract)},
  keywords = {*Decision Making. *Response Bias. *Visual Discrimination. Signal Detection
	(Perception). Cognitive Processes [2340]. Human. Adulthood (18 yrs
	& older); Young Adulthood (18-29 yrs).},
  owner = {littld02},
  refid = {142},
  creationdate = {2008.01.25}
}

@ARTICLE{Balakrishnan1998,
  author = {Balakrishnan, J.D.},
  title = {Measures and interpretations of vigilance performance: Evidence against
	the detection criterion},
  journal = {Human Factors},
  year = {1998},
  volume = {40},
  pages = {601-623},
  abstract = {Operators' performance in a vigilance task is often assumed to depend
	on their choice of a detection criterion. When the signal rate is
	low this criterion is set high, causing the hit and false alarm rates
	to be low. With increasing time on task the criterion presumably
	tends to increase even further, thereby further decreasing the hit
	and false alarm rates. Virtually all of the empirical evidence for
	this simple interpretation is based on estimates of the bias measure
	betafrom signal detection theory. The author describes a new approach
	to studying decision making that does not require the technical assumptions
	of signal detection theory. The results of this new analysis suggest
	that the detection criterion is never biased toward either response,
	even when the signal rate is low and the time on task is long. Two
	modifications of the signal detection theory framework are considered
	to account for this seemingly paradoxical result. The first assumes
	that the signal rate affects the relative sizes of the variances
	of the information distributions; the second assumes that the signal
	rate affects the logic of the operator's stopping rule. (PsycINFO
	Database Record (c) 2000 APA, all rights reserved)},
  keywords = {*Decision Making. *Signal Detection (Perception). *Vigilance. Theories.
	Cognitive Processes [2340]. Human. Adulthood (18 yrs & older).},
  owner = {littld02},
  refid = {141},
  creationdate = {2008.01.25}
}

@ARTICLE{Balakrishnan1997,
  author = {Balakrishnan, J.D.},
  title = {Form and objective of the decision rule in absolute identification},
  journal = {Perception \& Psychophysics},
  year = {1997},
  volume = {59},
  pages = {1049-1058},
  abstract = {In several conditions of a line length identification experiment,
	30 Ss' decision making strategies were systematically biased against
	the responses on the edges of the stimulus range. When the range
	and number of the stimuli were small, the bias caused the percentage
	of correct responses to be highest in the center and lowest on the
	extremes of the range. Two general classes of decision rules would
	explain these results. The 1st class assumes that Ss intend to adopt
	an optimal decision rule, but systematically misrepresent one or
	more parameters of the decision making context. The 2nd class assumes
	that Ss use a different measure of performance than the one assumed
	by the experimenter: instead of maximizing the chances of a correct
	response, the S attempts to minimize the expected size of the response
	error (a "fidelity criterion"). In a 2nd experiment, extended experience
	and feedback did not diminish the bias effect, but explicitly penalizing
	all response errors equally, regardless of their size, did reduce
	or eliminate it in some Ss. Both results favor the fidelity criterion
	over the optimal rule. (PsycINFO Database Record (c) 2000 APA, all
	rights reserved)},
  keywords = {*Decision Making. *Response Bias. *Spatial Perception. Cognitive Processes
	[2340]. Human. Adulthood (18 yrs & older).},
  owner = {littld02},
  refid = {140},
  creationdate = {2008.01.25}
}

@ARTICLE{Balakrishnan1994,
  author = {Balakrishnan, J.D.},
  title = {Simple additivity of stochastic psychological processes: Tests and
	measures},
  journal = {Psychometrika},
  year = {1994},
  volume = {59},
  pages = {217-240},
  abstract = {Additive models of behavioral measures are defined and distributional
	tests of the measures are proposed. Major theoretical results include
	(1) conditions for additivity of components to predict the highest
	level of dominance in a model-free stochastic dominance hierarchy,
	(2) methods of identifying the shape of the hazard rate function
	of an added component from certain relationships among the observable
	density and distribution functions, and (3) effects of stochastic
	dependence between components on the distributional tests. Feasibility
	and usefulness of the methods are demonstrated by application to
	choice reaction time (RT) and ratings experiments. (PsycINFO Database
	Record (c) 2000 APA, all rights reserved) (unassigned)},
  keywords = {*Stochastic Modeling. Statistics & Mathematics [2240]. Human.},
  owner = {littld02},
  refid = {139},
  creationdate = {2008.01.25}
}

@ARTICLE{Balakrishnan2002,
  author = {Balakrishnan, J.D. and MacDonald, J.A.},
  title = {Decision criteria do not shift: Reply to Treisman},
  journal = {Psychonomic Bulletin \& Review},
  year = {2002},
  volume = {9},
  pages = {858-865},
  abstract = {Recently, we argued that the detection criterion representation of
	decision.-making biases, embedded within the theory of signal detection,
	is empirically testable and has, in fact, been falsified by empirical
	results from visual discrimination experiments. M. Treisman (2002,
	see record 2003-01865-027) attempts to show that there is an alternative
	interpretation of our results that could explain them without dropping
	the detection criterion construct. In lieu of attempting to fit the
	data with a model, however; he gives two kinds of theoretical examples,
	both involving manipulations of the spacing of criteria on a decision
	axis. The first example correctly predicts that the bias estimate
	we developed will be zero but does so by assuming zero spacing between
	some criteria. We did not observe zero spacing between any criteria
	and did not perform any analyses on responses that never occurred.
	Finally, all of Treisman's criteria placement examples also fail
	to explain the pronounced effects oj' base rates on the shapes of
	the rating ROC curves, and his suggestion that there are problems
	of logical interpretation with our proposed distribution model ignores
	the predictions of large classes of alternatives to detection theory,
	including the dynamic models of perception. (PsycINFO Database Record
	(c) 2003 APA, all rights reserved)},
  keywords = {decision making processes during visual discrimination tasks & conservatism
	of distribution free test for response bias, college students, implications
	for signal detection theory Decision Making Response Bias Visual
	Discrimination Psychophysical Measurement Psychophysics Signal Detection
	(Perception) Threshold Determination},
  owner = {littld02},
  refid = {143},
  creationdate = {2008.01.25}
}

@ARTICLE{Balakrishnan1996,
  author = {Balakrishnan, J.D. and Ratcliff, R.},
  title = {Testing models of decision making using confidence ratings in classification},
  journal = {Journal of Experimental Psychology: Human Perception and Performance},
  year = {1996},
  volume = {22},
  pages = {615-633},
  abstract = {Classification implies decision making (or response selection) of
	some kind. Studying the decision process using a traditional signal
	detection theory analysis is difficult for two reasons: (a) The model
	makes a strong assumption about the encoding process (normal noise),
	and (b) the two most popular decision models, optimal and distance-from-criterion
	models, can mimic each other's predictions about performance level.
	In this article, the authors show that by analyzing certain distributional
	properties of confidence ratings, a researcher can determine whether
	the decision process is optimal, without knowing the form of the
	encoding distributions. Empirical results are reported for three
	types of experiments: recognition memory, perceptual discrimination,
	and perceptual categorization. In each case, the data strongly favored
	the distance-from-criterion model over the optimal model. (PsycINFO
	Database Record (c) 2000 APA, all rights reserved) (journal abstract)},
  keywords = {*Classification (Cognitive Process). *Decision Making. *Perceptual
	Discrimination. *Stochastic Modeling. *Word Recognition. Cognitive
	Processes [2340]. Human. Adulthood (18 yrs & older).},
  owner = {littld02},
  refid = {144},
  creationdate = {2008.01.25}
}

@INPROCEEDINGS{Baldewein2004,
  author = {U. Baldewein and F. Keller},
  title = {Modeling attachment decisions with a probabilistic parser: {T}he
	case of head final structures},
  booktitle = {Proceedings of the 26th {A}nnual {C}onference of the {C}ognitive
	{S}cience {S}ociety},
  year = {2004},
  address = {Hillsdale, NJ},
  publisher = {Erlbaum},
  owner = {lewan},
  creationdate = {2008.03.04}
}

@Article{Bale07,
  author    = {Bale, J. M.},
  title     = {Political paranoia v. political realism: on distinguishing between bogus conspiracy theories and genuine conspiratorial politics},
  doi       = {10.1080/00313220601118751},
  pages     = {45--60},
  volume    = {41},
  abstract  = {Scholars and intellectuals often fail to pay sufficient attention
	to the historical and political importance of conspiratorial politics,
	that is, real-world covert and clandestine activities. This is primarily
	because they rarely make an effort to distinguish conceptually between
	such activities, which are a regular if not omnipresent feature of
	national and international politics, and bogus 'conspiracy theories',
	elaborate fantasies that purport to show that various sinister, powerful
	groups with evil intentions, operating behind the scenes, are secretly
	controlling the course of world events. Bale's purpose is to provide
	a clear analytical distinction between actual conspiratorial politics
	and 'conspiracy theories' in the pejorative sense of that term, and
	to suggest that research methods appropriate to investigating and
	analysing the former have long been available. In a world full of
	secret services, surreptitious pressure groups, criminal cartels
	and terrorist organizations, academics can no longer afford to ignore
	bona fide conspiratorial activities of various types, which have
	often had considerable historical significance in the past and are
	likely to continue to exert an impact on events in the future.},
  file      = {Bale07.pdf:Bale\\Bale07.pdf:PDF},
  journal   = {Patterns of Prejudice},
  owner     = {lewan},
  sn        = {0031-322X},
  tc        = {2},
  creationdate = {2011.03.15},
  ut        = {WOS:000244407800003},
  year      = {2007},
}

@ARTICLE{Baleta12,
  author = {Baleta, Adele},
  title = {Apartheid doctor to face {S}outh {A}frican disciplinary hearing},
  journal = {Lancet},
  year = {2012},
  volume = {379},
  pages = {604--604},
  doi = {10.1016/S0140-6736(12)60254-2},
  owner = {charles},
  sn = {0140-6736},
  tc = {0},
  creationdate = {2012.10.22},
  ut = {WOS:000300629000014},
  z8 = {0},
  z9 = {0},
  zb = {0}
}

@ARTICLE{Balkenius1994,
  author = {Balkenius, C.},
  title = {Biological learning and artificial intelligence},
  journal = {Cognitive Studies},
  year = {1994},
  volume = {30},
  owner = {littld02},
  refid = {145},
  creationdate = {2008.01.25}
}

@ARTICLE{Ballard15,
  author = {Ballard, Timothy and Lewandowsky, Stephan},
  title = {When, not if: the inescapability of an uncertain climate future},
  journal = {Philosophical Transactions of the Royal Society of London A: Mathematical,
	Physical and Engineering Sciences},
  year = {2015},
  volume = {373},
  pages = {20140464},
  number = {2055},
  abstract = {Climate change projections necessarily involve uncertainty. Analysis
	of the physics and mathematics of the climate system reveals that
	greater uncertainty about future temperature increases is nearly
	always associated with greater expected damages from climate change.
	In contrast to those normative constraints, uncertainty is frequently
	cited in public discourse as a reason to delay mitigative action.
	This failure to understand the actual implications of uncertainty
	may incur notable future costs. It is therefore important to communicate
	uncertainty in a way that improves people{\textquoteright}s understanding
	of climate change risks. We examined whether responses to projections
	were influenced by whether the projection emphasized uncertainty
	in the outcome or in its time of arrival. We presented participants
	with statements and graphs indicating projected increases in temperature,
	sea levels, ocean acidification and a decrease in arctic sea ice.
	In the uncertain-outcome condition, statements reported the upper
	and lower confidence bounds of the projected outcome at a fixed time
	point. In the uncertain time-of-arrival condition, statements reported
	the upper and lower confidence bounds of the projected time of arrival
	for a fixed outcome. Results suggested that people perceived the
	threat as more serious and were more likely to encourage mitigative
	action in the time-uncertain condition than in the outcome-uncertain
	condition. This finding has implications for effectively communicating
	the climate change risks to policy-makers and the general public.},
  doi = {10.1098/rsta.2014.0464},
  file = {Ballard15.pdf:Ballard\\Ballard15.pdf:PDF}
}

@ARTICLE{Ballew07,
  author = {Ballew, Charles C. and Todorov, Alexander},
  title = {Predicting political elections from rapid and unreflective face judgments},
  journal = {Proceedings of the National Academy of Sciences},
  year = {2007},
  volume = {104},
  pages = {17948-17953},
  doi = {10.1073/pnas.0705435104},
  file = {Ballew07.pdf:Ballew\\Ballew07.pdf:PDF}
}

@ARTICLE{Balmaseda13,
  author = {Balmaseda, Magdalena A. and Trenberth, Kevin E. and K\"{a}ll\'{e}n,
	Erland},
  title = {Distinctive climate signals in reanalysis of global ocean heat content},
  journal = {Geophysical Research Letters},
  year = {2013},
  volume = {40},
  pages = {1754--1759},
  doi = {10.1002/grl.50382},
  file = {Balmaseda13.pdf:Balmaseda\\Balmaseda13.pdf:PDF},
  owner = {charles},
  creationdate = {2014.10.29}
}

@ARTICLE{Balota1999,
  author = {D. A. Balota and D. H. Spieler},
  title = {Word frequency, repetition, and lexicality effects in word recognition
	tasks: {B}eyond measures of central tendency},
  journal = {Journal of Experimental Psychology: General},
  year = {1999},
  volume = {128},
  pages = {32-55},
  owner = {lewan},
  creationdate = {2008.03.04}
}

@ARTICLE{Balota08,
  author = {Balota, D. A. and Yap, M. J. and Cortese, M. J. and Watson, J. M.},
  title = {Beyond mean response latency: Response time distributional analyses
	of semantic priming},
  journal = {Journal of Memory and Language},
  year = {2008},
  volume = {59},
  pages = {495--523},
  file = {Balota08.pdf:Balota\\Balota08.pdf:PDF},
  owner = {pssaf},
  creationdate = {2009.01.30}
}

@ARTICLE{Balota1980,
  author = {Balota, D.A. and Neely, J.H.},
  title = {Test-expectancy and word-frequency effects in recall and recognition},
  journal = {Journal of Experimental Psychology: Human Learning \& Memory},
  year = {1980},
  volume = {6},
  pages = {576-587},
  abstract = {Determined if people who expect a recall (RCL) test encode a list
	of to-be-remembered (TBR) words differently than those who expect
	a recognition (RGN) test. 273 university students were first induced
	to expect a RCL or a RGN test and then were asked to remember a critical
	list consisting of both high-frequency (HF) and low-frequency (LF)
	words. Following presentation of the critical list, different groups
	received either an expected RCL test, an unexpected RCL test, an
	expected RGN test, or an unexpected RGN test. There were 2 main results:
	(a) Ss who expected RCL did better in both RCL and RGN than did Ss
	who expected RGN, but to a much greater degree for HF than LF words.
	(b) The standard word-frequency effect was obtained; HF words were
	better recalled but more poorly recognized than LF words. The data
	indicate that, compared to Ss expecting an RGN test, Ss expecting
	a RCL test more variably encode the semantic interpretations of the
	TBR word. (29 ref) ((c) 1999 APA/Ps!},
  keywords = {expectancy of test type and word frequency, level of recall vs recognition
	of high vs low frequency words, college students Cognitive Processes;
	Expectations ; Recall Learning; Recognition Learning; Word Frequency
	Human},
  owner = {littld02},
  refid = {146},
  creationdate = {2008.01.25}
}

@ARTICLE{Balota07,
  author = {Balota, D. and Yap, M. J. and Cortese, M. J. and Kessler, B. and
	Loftis, B. and Neely, J. H. and Nelson, D. L. and Simpson, G. B.
	and Treiman, R.},
  title = {The English Lexicon Project},
  journal = {Behavior Research Methods},
  year = {2007},
  volume = {39},
  pages = {445--459},
  file = {Balota07.pdf:Balota\\Balota07.pdf:PDF},
  owner = {lewan},
  creationdate = {2009.04.16}
}

@ARTICLE{Bamber79,
  author = {Bamber, D.},
  title = {State-trace analysis: A method of testing simple theories of causation},
  journal = {Journal of Mathematical Psychology},
  year = {1979},
  volume = {19},
  pages = {137--181},
  file = {Bamber79.pdf:Bamber\\Bamber79.pdf:PDF},
  owner = {lewan},
  creationdate = {2009.03.09}
}

@ARTICLE{Bamber00,
  author = {Bamber, D. and Santen, J. P. van},
  title = {How to assess a model's testability and identifiability},
  journal = {Journal of Mathematical Psychology},
  year = {2000},
  volume = {44},
  pages = {20-40},
  abstract = {Formal definitions are given of the following intuitive concepts:
	(a) A model is quantitatively testable if its predictions are highly
	precise and narrow. (b) A model is identifiable if the values of
	its parameters can be ascertained from empirical observations. (c)
	A model is redundant if the values of some parameters can be deduced
	from others or if the values of some observables can be deduced from
	others. Various rules of thumb for nonredundant models are examined.
	The Counting Rule states that a model is quantitatively testable
	if and only if it has fewer parameters than observables. This rule
	can be safely applied only to identifiable models. If a model is
	unidentifiable, one must apply a generalization of the Counting Rule
	known as the Jacobian Rule. This rule states that a model is quantitatively
	testable if and only if the maximum rank (i.e., the number of linearly
	independent columns) of its Jacobian matrix (i.e., the matrix of
	partial derivatives of the function that maps parameter values to
	the predicted values of observables) is smaller than the number of
	observables. The Identifiability Rule states that a model is identifiable
	if and only if the maximum rank of its Jacobian matrix equals the
	number of parameters. The conclusions provided by these rules are
	only presumptive. To reach definitive conclusions, additional analyses
	must be performed. To illustrate the foregoing, the quantitative
	testability and identifiability of linear models and of discrete-state
	models are analyzed. Copyright 2000 Academic Press.},
  date-added = {2007-08-29 10:24:45 +0100},
  date-modified = {2007-08-29 10:24:45 +0100},
  file = {Bamber00.pdf:Bamber\\Bamber00.pdf:PDF;Bamber00.pdf:Bamber\\Bamber00.pdf:PDF},
  local-url = {file://localhost/Users/pssaf/Documents/localtex//Papers/Bamber/Bamber00.pdf}
}

@ARTICLE{Bamber85,
  author = {Bamber, D. and {van Santen}, J. P.},
  title = {How Many Parameters Can a Model Have and Still be Testable?},
  journal = {Journal of Mathematical Psychology},
  year = {1985},
  volume = {29},
  pages = {443-473},
  file = {Bamber85.pdf:Bamber\\Bamber85.pdf:PDF;Bamber85.pdf:Bamber\\Bamber85.pdf:PDF},
  owner = {charles},
  creationdate = {2008.06.10}
}

@Article{Bamber16,
  author  = {Bamber, JL and Aspinall, WP and Cooke, RM},
  title   = {A commentary on ``how to interpret expert judgment assessments of twenty-first century sea-level rise'' by {H}ylke de {V}ries and {R}oderik {SW} van de {W}al},
  journal = {Climatic Change},
  year    = {2016},
  volume  = {137},
  pages   = {321--328},
  doi     = {10.1007/s10584-016-1672-7},
  file    = {Bamber16.pdf:Bamber\\Bamber16.pdf:PDF},
}

@Article{Bamber13,
  author  = {Bamber, J. L. and Aspinall, W. P.},
  title   = {An expert judgement assessment of future sea level rise from the ice sheets},
  year    = {2013},
  volume  = {3},
  pages   = {424--427},
  doi     = {10.1038/nclimate1778},
  file    = {Bamber13.pdf:Bamber\\Bamber13.pdf:PDF},
  journal = {Nature Climate Change},
}

@ARTICLE{Banas13,
  author = {Banas, John A. and Miller, Gregory},
  title = {Inducing Resistance to Conspiracy Theory Propaganda: Testing Inoculation
	and Metainoculation Strategies},
  journal = {Human Communication Research},
  year = {2013},
  volume = {39},
  pages = {184--207},
  doi = {10.1111/hcre.12000},
  file = {Banas13.pdf:Banas\\Banas13.pdf:PDF}
}

@ARTICLE{Banas10,
  author = {Banas, J. A. and Rains, S. A.},
  title = {A Meta-Analysis of Research on Inoculation Theory},
  journal = {Communication Monographs},
  year = {2010},
  volume = {77},
  pages = {281--311},
  file = {Banas10.pdf:Banas\\Banas10.pdf:PDF},
  owner = {lewan},
  creationdate = {2013.04.22}
}

@ARTICLE{Bandura99,
  author = {Bandura, A.},
  title = {Moral disengagement in the perpetration of inhumanities.},
  journal = {Personality and social psychology review : an official journal of
	the Society for Personality and Social Psychology, Inc},
  year = {1999},
  volume = {3},
  pages = {193--209},
  number = {3},
  doi = {10.1207/s15327957pspr0303_3},
  file = {Bandura99.pdf:Bandura\\Bandura99.pdf:PDF},
  owner = {lewan},
  sn = {1088-8683},
  creationdate = {2011.09.19},
  ut = {MEDLINE:15661671},
  z9 = {215}
}

@ARTICLE{Banerjee13,
  author = {Banerjee, Abhijit and Chandrasekhar, Arun G. and Duflo, Esther and
	Jackson, Matthew O.},
  title = {The diffusion of microfinance.},
  journal = {Science (New York, N.Y.)},
  year = {2013},
  volume = {341},
  pages = {1236498--1236498},
  doi = {10.1126/science.1236498},
  file = {Banerjee13.pdf:Banerjee\\Banerjee13.pdf:PDF},
  owner = {charles},
  sn = {1095-9203},
  tc = {0},
  creationdate = {2013.08.15},
  ut = {MEDLINE:23888042},
  z8 = {0},
  z9 = {0},
  zb = {0},
  zs = {0}
}

@ARTICLE{Banfield11,
  author = {Banfield, J. C. and Kay, A. C. and Cutright, K. M. and Wu, E. C.
	and Fitzsimons, G. J.},
  title = {A Person by Situation Account of Motivated System Defense},
  journal = {Social Psychological and Personality Science},
  year = {2011},
  volume = {2},
  pages = {212--219},
  file = {Banfield11.pdf:Banfield\\Banfield11.pdf:PDF},
  owner = {lewan},
  creationdate = {2012.08.09}
}

@ARTICLE{Bangerter2000,
  author = {A. Bangerter},
  title = {Transformation between scientific and social representations of conception:
	The method of serial reproduction},
  journal = {British Journal of Social Psychology},
  year = {2000},
  volume = {39},
  pages = {521-535},
  file = {Bangerter2000.pdf:Bangerter\\Bangerter2000.pdf:PDF;Bangerter2000.pdf:Bangerter\\Bangerter2000.pdf:PDF},
  owner = {lewan},
  creationdate = {2008.03.04}
}

@ARTICLE{Banholzer14,
  author = {Banholzer, Sandra and Donner, Simon},
  title = {The influence of different El Niño types on global average temperature},
  journal = {Geophysical Research Letters},
  year = {2014},
  volume = {41},
  pages = {2093--2099},
  doi = {10.1002/2014GL059520},
  file = {Banholzer14.pdf:Banholzer\\Banholzer14.pdf:PDF}
}

@ARTICLE{Banisch10,
  author = {Banisch, S. and Araujo, T.},
  title = {On the empirical relevance of the transient in opinion models},
  journal = {Physics Letters A},
  year = {2010},
  volume = {374},
  pages = {3197--3200},
  number = {31-32},
  month = jul,
  abstract = {While the number and variety of models to explain opinion exchange
	dynamics is huge, attempts to justify the model results using empirical
	data are relatively rare. As linking to real data is essential for
	establishing model credibility, this Letter develops an empirical
	confirmation experiment by which an opinion model is related to real
	election data. The model is based on a representation of opinions
	as a vector of k hits. Individuals interact according to the principle
	that similarity leads to interaction and interaction leads to still
	more similarity. In the comparison to real data we concentrate on
	the transient opinion profiles that form during the dynamic process.
	An artificial election procedure is introduced which allows to relate
	transient opinion configurations to the electoral performance of
	candidates for which data are available. The election procedure based
	on the well-established principle of proximity voting is repeatedly
	performed during the transient period and remarkable statistical
	agreement with the empirical data is observed. (C) 2010 Elsevier
	By. All rights reserved.},
  af = {Banisch, SvenEOLEOLAraujo, Tanya},
  doi = {10.1016/j.physleta.2010.05.071},
  file = {Banisch10.pdf:Banisch\\Banisch10.pdf:PDF},
  owner = {lewan},
  sn = {0375-9601},
  creationdate = {2011.01.22},
  ut = {ISI:000280452700016}
}

@ARTICLE{Banisch10a,
  author = {Banisch, S. and Araujo, T. and Louca, J.},
  title = {Opinion Dynamics and Communication Networks},
  journal = {Advances In Complex Systems},
  year = {2010},
  volume = {13},
  pages = {95--111},
  number = {1},
  month = feb,
  abstract = {This paper examines the interplay of opinion exchange dynamics and
	communication network formation. An opinion formation procedure is
	introduced which is based on an abstract representation of opinions
	as k-dimensional bit-strings. Individuals interact if the difference
	in the opinion strings is below a defined similarity threshold d(I).
	Depending on d(I), different behavior of the population is observed:
	low values result in a state of highly fragmented opinions and higher
	values yield consensus. The first contribution of this research is
	to identify the values of parameters d(I) and k, such that the transition
	between fragmented opinions and homogeneity takes place. Then, we
	look at this transition from two perspectives: first by studying
	the group size distribution and second by analyzing the communication
	network that is formed by the interactions that take place during
	the simulation. The emerging networks are classified by statistical
	means and we find that nontrivial social structures emerge from simple
	rules for individual communication. Generating networks allows to
	compare model outcomes with real-world communication patterns.},
  af = {Banisch, SvenEOLEOLAraujo, TanyaEOLEOLLouca, Jorge},
  cl = {Shanghai, PEOPLES R CHINA},
  ct = {1st International Conference on Complex Sciences},
  cy = {FEB 23-25, 2009},
  doi = {10.1142/S0219525910002438},
  file = {Banisch10a.pdf:Banisch\\Banisch10a.pdf:PDF},
  owner = {lewan},
  sn = {0219-5259},
  creationdate = {2011.01.22},
  ut = {ISI:000276081200007}
}

@ARTICLE{Banks2000,
  author = {Banks, W.P.},
  title = {Recognition and source memory as multivariate decision processes},
  journal = {Psychological Science},
  year = {2000},
  volume = {11},
  pages = {267-273},
  abstract = {Recognition memory, source memory, and exclusion performance are 3
	important domains of study in memory, each with its own findings,
	its specific theoretical developments, and its separate research
	literature. In this study, the author proposes that all 3 domains
	can be treated with a single analytic model. This article shows how
	to generate a comprehensive memory representation based on multidimensional
	signal detection theory and how to make predictions for each of these
	paradigms using decision axes drawn through the space. The detection
	model is simpler than the comparable multinomial model, it is more
	easily generalizable, and it does not make threshold assumptions.
	An experiment was conducted on a sample of 48 college students (aged
	18-25 yrs) using the same memory set for all 3 tasks to demonstrate
	the analysis and test the model. Results indicate that some seemingly
	complex relations between the paradigms derive from an underlying
	simplicity of structure. This structure was intuitively represented
	spatially in Ss. (PsycINFO Database Record (c) 2000 APA, all rights
	reserved)},
  keywords = {*Cognitive Processes; *Memory; *Models; *Recognition (Learning) detection
	vs multinomial models for assessment of recognition memory & source
	memory & exclusion performance; 18-25 yr old college students},
  owner = {littld02},
  refid = {148},
  creationdate = {2008.01.25}
}

@ARTICLE{Banks1970,
  author = {Banks, W.P.},
  title = {Signal detection theory and human memory},
  journal = {Psychological Bulletin},
  year = {1970},
  volume = {74},
  pages = {81-99},
  owner = {littld02},
  refid = {147},
  creationdate = {2008.01.25}
}

@INPROCEEDINGS{Banks2001,
  author = {Banks, W.P. and Gombos, V.A.},
  year = {2001},
  address = {New Orleans, Louisiana},
  comment = {41st Annual Meeting of the Psychonomic Society Multidimensional signal-detection
	memory analysis: Source, item, false fame, and faces},
  owner = {littld02},
  refid = {149},
  creationdate = {2008.01.25}
}

@ARTICLE{Banzhaf10,
  author = {Banzhaf, H. S.},
  title = {Consumer Surplus with Apology: {A} Historical Perspective on Nonmarket
	Valuation and Recreation Demand},
  journal = {Annual Review of Resource Economics},
  year = {2010},
  volume = {2},
  pages = {183--207},
  file = {Banzhaf10.pdf:Banzhaf\\Banzhaf10.pdf:PDF},
  owner = {lewan},
  creationdate = {2012.03.11}
}

@ARTICLE{Bao14,
  author = {Baoleerqimuge Bao and Guoyu Ren},
  title = {Climatological characteristics and long-term change of {SST} over
	the marginal seas of {C}hina},
  journal = {Continental Shelf Research},
  year = {2014},
  volume = {77},
  pages = {96--106},
  doi = {10.1016/j.csr.2014.01.013},
  file = {Bao14.pdf:Bao\\Bao14.pdf:PDF},
  owner = {lewan},
  creationdate = {2014.11.03}
}

@ARTICLE{Baques04,
  author = {Baques, J. and Saiz, D. and Jeffrey, S. Bowers},
  title = {Effects of working memory load on long-term word priming},
  journal = {Memory},
  year = {2004},
  volume = {12},
  pages = {301-313},
  date-added = {2007-08-29 10:24:45 +0100},
  date-modified = {2007-08-29 10:24:45 +0100},
  file = {Baques04.pdf:Baques\\Baques04.pdf:PDF;Baques04.pdf:Baques\\Baques04.pdf:PDF},
  local-url = {file://localhost/Users/pssaf/Documents/localtex//Papers/Baques/Baques04.pdf}
}

@ARTICLE{Bar1996,
  author = {Bar, M. and Ullman, S.},
  title = {Spatial context in recognition},
  journal = {Perception},
  year = {1996},
  volume = {25},
  pages = {343-352},
  owner = {littld02},
  refid = {150},
  creationdate = {2008.01.25}
}

@ARTICLE{Barabasi05,
  author = {Barab\'{a}si, A.-L.},
  title = {The origin of bursts and heavy tails in human dynamics},
  journal = {Nature},
  year = {2005},
  volume = {435},
  pages = {207-211},
  owner = {lewan},
  creationdate = {2008.08.30}
}

@ARTICLE{Barabas04,
  author = {Barabas, Jason},
  title = {How deliberation affects policy opinions},
  journal = {American Political Science Review},
  year = {2004},
  volume = {98},
  pages = {687--701},
  file = {Barabas04.pdf:Barabas\\Barabas04.pdf:PDF}
}

@ARTICLE{Barabas09,
  author = {Barabas, Jason and Jerit, Jennifer},
  title = {Estimating the Causal Effects of Media Coverage on Policy-Specific
	Knowledge},
  journal = {American Journal of Political Science},
  year = {2009},
  volume = {53},
  pages = {73--89},
  doi = {10.1111/j.1540-5907.2008.00358.x},
  file = {Barabas09.pdf:Barabas\\Barabas09.pdf:PDF},
  owner = {lewan},
  sn = {0092-5853},
  tc = {8},
  creationdate = {2011.09.05},
  ut = {WOS:000261974300005},
  z9 = {8}
}

@ARTICLE{Barabasi1999,
  author = {A. L. Barabasi and R. Albert},
  title = {Emergence of scaling in random networks},
  journal = {Science},
  year = {1999},
  volume = {286},
  pages = {509-512},
  owner = {lewan},
  creationdate = {2008.03.04}
}

@ARTICLE{BaramTsabari13,
  author = {Baram-Tsabari, Ayelet and Segev, Elad},
  title = {The half-life of a “teachable moment”: The case of Nobel laureates},
  journal = {Public Understanding of Science},
  year = {2013},
  file = {BaramTsabari13.pdf:BaramTsabari\\BaramTsabari13.pdf:PDF},
  publisher = {SAGE Publications}
}

@ARTICLE{Baran1977,
  author = {Baran, J.A. and Laufer, M.Z. and Daniloff, R.},
  title = {Phonological contrastivity in conversation: A comparative study of
	voice onset time},
  journal = {Journal of Phonetics},
  year = {1977},
  volume = {5},
  pages = {339-350},
  abstract = {Examined voice onset time (VOT) characteristics in the speech of 3
	adult females under the following conditions: (a) adult-directed
	conversation, (b) child-directed conversation, and (c) recitation
	of citation forms. The Ss were part of a longitudinal study of the
	phonological development of their firstborn infants. VOT values were
	derived from frequency-by-time wide and narrow band spectrograms.
	A categorical classification system was designed to describe variant
	occurrences of stop productions in conversational speech. Results
	indicate that there were significant differences between citational
	forms and conversational speech in the total percent of measurable
	stops as well as in the VOT values themselves. Overall, there were
	no significant differences between adult-directed and child-directed
	conversation; however, a few individual speaker differences were
	noted. Results are discussed in terms of physiological variables
	as well as current theories concerning parental rol!},
  keywords = {recitation vs adult vs child oriented conversation, voice onset time
	characteristics, females Conversation ; Speech Characteristics; Voice
	Human},
  owner = {littld02},
  refid = {151},
  creationdate = {2008.01.25}
}

@ARTICLE{Bar-Anan07,
  author = {Bar-Anan, Yoav and Liberman, Nira and Trope, Yaacov and Algom, Daniel},
  title = {Automatic processing of psychological distance: Evidence from a stroop
	task},
  journal = {Journal of Experimental Psychology: General},
  year = {2007},
  volume = {136},
  pages = {610--622},
  doi = {10.1037/0096-3445.136.4.610},
  file = {Bar-Anan07.pdf:Bar-Anan\\Bar-Anan07.pdf:PDF},
  owner = {charles},
  ri = {Liberman, Nira /D-7994-2011; BAR-ANAN, YOAV/F-1679-2012},
  sn = {0096-3445},
  tc = {43},
  creationdate = {2013.11.01},
  ut = {WOS:000250886700006},
  z8 = {7},
  z9 = {50},
  zb = {8},
  zs = {0}
}

@ARTICLE{Barbieri12,
  author = {Barbieri, Eliane Tschaen and Klausen, Jytte},
  title = {Al {Q}aeda's {L}ondon Branch: Patterns of Domestic and Transnational
	Network Integration},
  journal = {Studies In Conflict \& Terrorism},
  year = {2012},
  volume = {35},
  pages = {411--431},
  doi = {10.1080/1057610X.2012.675551},
  owner = {charles},
  sn = {1057-610X},
  tc = {0},
  creationdate = {2012.10.22},
  ut = {WOS:000304469800001},
  z8 = {0},
  z9 = {0},
  zb = {0}
}

@ARTICLE{Barden14,
  author = {Barden, Jamie and Tormala, Zakary L},
  title = {Elaboration and Attitude Strength: The New Meta-cognitive Perspective},
  journal = {Social and Personality Psychology Compass},
  year = {2014},
  volume = {8},
  pages = {17--29},
  file = {Barden14.pdf:Barden\\Barden14.pdf:PDF}
}

@ARTICLE{Bar-Hillel1991,
  author = {M. Bar-Hillel and W. A. Wagenaar},
  title = {The perception of randomness},
  journal = {Advances in applied mathematics},
  year = {1991},
  volume = {12},
  pages = {428-454},
  owner = {lewan},
  creationdate = {2008.03.04}
}

@ARTICLE{Barkemeyer15,
  author = {Barkemeyer, Ralf and Dessai, Suraje and Monge-Sanz, Beatriz and Renzi,
	Barbara Gabriella and Napolitano, Giulio},
  title = {Linguistic analysis of {IPCC} summaries for policymakers and associated
	coverage},
  journal = {Nature Climate Change},
  year = {2015},
  abstract = {The Intergovernmental Panel on Climate Change (IPCC) Summary for Policymakers
	(SPM) is the most widely read section of IPCC reports and the main
	springboard for the communication of its assessment reports. Previous
	studies have shown that communicating IPCC findings to a variety
	of scientific and non-scientific audiences presents significant challenges
	to both the IPCC and the mass media. Here, we employ widely established
	sentiment analysis tools and readability metrics to explore the extent
	to which information published by the IPCC differs from the presentation
	of respective findings in the popular and scientific media between
	1990 and 2014. IPCC SPMs clearly stand out in terms of low readability,
	which has remained relatively constant despite the IPCC[rsquor]s
	efforts to consolidate and readjust its communications policy. In
	contrast, scientific and quality newspaper coverage has become increasingly
	readable and emotive. Our findings reveal easy gains that could be
	achieved in making SPMs more accessible for non-scientific audiences.},
  doi = {10.1038/nclimate2824},
  file = {Barkemeyer15.pdf:Barkemeyer\\Barkemeyer15.pdf:PDF}
}

@BOOK{Barkun03,
  title = {A culture of conspiracy: Apocalyptic visions in contemporary {A}merica},
  publisher = {University of California Press},
  year = {2003},
  author = {Barkun, M.},
  address = {Berkeley, CA},
  owner = {lewan},
  creationdate = {2013.01.05}
}

@INCOLLECTION{Barlow1985,
  author = {H. Barlow},
  title = {Cerebral cortex as a model builder},
  booktitle = {Models of the Visual Cortex},
  publisher = {Wiley},
  year = {1985},
  editor = {D. Rose and V. G. Dobson},
  pages = {37--46},
  city = {New York},
  owner = {lewan},
  creationdate = {2008.03.04}
}

@ARTICLE{Barnes13,
  author = {Barnes, Jessica and Dove, Michael and Lahsen, Myanna and Mathews,
	Andrew and McElwee, Pamela and McIntosh, Roderick and Moore, Frances
	and O'Reilly, Jessica and Orlove, Ben and Puri, Rajindra and Weiss,
	Harvey and Yager, Karina},
  title = {Contribution of anthropology to the study of climate change},
  journal = {Nature Clim. Change},
  year = {2013},
  volume = {3},
  pages = {541--544},
  doi = {10.1038/nclimate1775},
  file = {Barnes13.pdf:Barnes\\Barnes13.pdf:PDF}
}

@ARTICLE{Barnett07,
  author = {Barnett, J. and Cooper, H. and Senior, V.},
  title = {Belief in public efficacy, trust, and attitudes toward modern genetic
	science},
  journal = {Risk Analysis},
  year = {2007},
  volume = {27},
  pages = {921--933},
  abstract = {Government and policymakers want to engage the public in a dialogue
	about the conduct and consequences of science and increasingly seek
	to actively involve citizens in decision-making processes. Implicit
	in this thinking is that greater transparency and public inclusion
	will help dispel fears associated with new scientific advancements,
	foster greater public trust in those accountable, and ultimately
	increase the acceptability of new technologies. Less understood,
	however, are public perceptions about such high-level involvement
	in science and how these map onto public trust and attitudes within
	a diverse population. This article uses the concept of public efficacy-the
	extent to which people believe that the public might be able to affect
	the course of decision making-to explore differences in trust, attentiveness,
	and attitudes toward modern genetic science. Using nationally representative
	data from the 2003 British Social Attitudes Survey, we begin by examining
	the characteristics of those who have a positive belief about public
	involvement in this area of scientific inquiry. We then focus on
	how this belief maps on to indicators of public trust in key stakeholder
	groups, including the government and genetic scientists. Finally,
	we consider the relationship between public efficacy and trust and
	attitudes toward different applications of genetic technology. Our
	findings run contrary to assumptions that public involvement in science
	will foster greater trust and lead to a climate of greater acceptance
	for genetic technology. A belief in public efficacy does not uniformly
	equate with more trusting attitudes toward stakeholders but is associated
	with less trust in government rules. Whereas trust is positively
	correlated with more permissive attitudes about technologies such
	as cloning and gene therapy, people who believe in high-level public
	involvement are less likely to think that these technologies should
	be allowed than those who do not.},
  doi = {10.1111/j.1539-6924.2007.00932.x},
  file = {Barnett07.pdf:Barnett\\Barnett07.pdf:PDF},
  owner = {charles},
  sn = {0272-4332},
  tc = {11},
  creationdate = {2012.03.02},
  ut = {WOS:000250836600010},
  z9 = {11}
}

@ARTICLE{Barnett10,
  author = {Barnett, J. and O'Neill, S.},
  title = {Maladaptation},
  journal = {Global Environmental Change},
  year = {2010},
  volume = {20},
  pages = {211--213},
  file = {Barnett10.pdf:Barnett\\Barnett10.pdf:PDF},
  owner = {lewan},
  creationdate = {2011.12.27}
}

@ARTICLE{Barnett02,
  author = {Barnett, S. M. and Koslowski, B.},
  title = {Adaptive expertise: Effects of type of experience and the level of
	theoretical understanding it generates},
  journal = {Thinking and Reasoning},
  year = {2002},
  volume = {8},
  pages = {237-267},
  number = {4},
  file = {Barnett02.pdf:Barnett\\Barnett02.pdf:PDF;Barnett02.pdf:Barnett\\Barnett02.pdf:PDF},
  owner = {charles},
  creationdate = {2008.06.30}
}

@ARTICLE{Barnett05,
  author = {Barnett, T. P. and Adam, J. C. and Lettenmaier, D. P.},
  title = {Potential impacts of a warming climate on water availability in snow-dominated
	regions},
  journal = {Nature},
  year = {2005},
  volume = {438},
  pages = {303--309},
  file = {Barnett05.pdf:Barnett\\Barnett05.pdf:PDF},
  owner = {lewan},
  creationdate = {2009.12.20}
}

@ARTICLE{Baron06,
  author = {Baron, J.},
  title = {Thinking about global warming},
  journal = {Climatic Change},
  year = {2006},
  volume = {77},
  pages = {137–-150},
  file = {Baron06.pdf:Baron\\Baron06.pdf:PDF},
  owner = {lewan},
  creationdate = {2009.11.26}
}

@ARTICLE{Baron00,
  author = {Baron, Jonathan},
  title = {Can we use human judgments to determine the discount rate?},
  journal = {Risk Analysis},
  year = {2000},
  volume = {20},
  pages = {861--868},
  file = {Baron00.pdf:Baron\\Baron00.pdf:PDF}
}

@ARTICLE{Baron86,
  author = {Baron, R. M. and Kenny, D. A.},
  title = {The moderator-mediator variable distinction in social psychological
	research: Conceptual, strategic, and statistical considerations},
  journal = {Journal of Personality and Social Psychology},
  year = {1986},
  volume = {51},
  pages = {1173-1182},
  file = {Baron86.pdf:Baron\\Baron86.pdf:PDF;Baron86.pdf:Baron\\Baron86.pdf:PDF},
  owner = {charles},
  creationdate = {2008.06.13}
}

@ARTICLE{Baron-Cohen2003,
  author = {Baron-Cohen, S.},
  title = {A mature view of autism.},
  journal = {Trends in Cognitive Sciences},
  year = {2003},
  volume = {7},
  pages = {380-383},
  number = {9},
  comment = {A mature view of autism. Review of Uta Frith's Autism: Explaining
	the Enigma. Provides a good overview of three of the major theories
	that seek to explain autism-spectrum disorders, contrasting some
	of Frith's explanation with his own extreme male-brain theory.},
  keywords = {Autism Male-Brain Theory Weak Central Coherence Mindblindness},
  owner = {littld02},
  refid = {155},
  creationdate = {2008.01.25}
}

@ARTICLE{Baron-Cohen2002,
  author = {Baron-Cohen, S.},
  title = {The extreme male brain theory of autism.},
  journal = {Trends in Cognitive Science},
  year = {2002},
  volume = {6},
  pages = {248-254},
  number = {6},
  comment = {The extreme male brain theory of autism. Argues that two neglected
	domains for which there are normal and quantifiable sex differences
	in performance are systemising and empathising. Systemising refers
	to the tendency to learn the governing rules/mechanics of a system.
	Such inductive learning provides the capacity to predict and control
	a system's output. Empathising, on the other hand, refers to the
	capacity to identify and appropriately respond to another's thoughts/emotions.},
  keywords = {Autism Male-Brain Theory Empathising Systemising.},
  owner = {littld02},
  refid = {153},
  creationdate = {2008.01.25}
}

@ARTICLE{Baron-Cohen2003a,
  author = {Baron-Cohen, S., Richler J. Bisarya D. Gurunathan N. \& Wheelwright
	S.},
  title = {The systemizing quotient: An investigation of adults with Asperger
	syndrome or high-functioning autism, and normal sex differences.},
  journal = {Proceedings of the Royal Society of London. Series B, Biological
	Sciences.},
  year = {2003},
  volume = {358},
  pages = {361-374},
  comment = {The systemizing quotient: An investigation of adults with Asperger
	syndrome or high-functioning autism, and normal sex differences.
	Develops a questionnaire used to differentiate males, females, and
	high-functioning autistics along the dimension of systemizing. Systemizing
	refers to the tendency to analyze or construct systems (things that
	have an input-operation-output structure). Results are consistent
	with the extreme-male brain theory of autism, with females scoring
	lower than males, who in turn, scored lower than those with high-functioning
	autism.},
  keywords = {Autism Male-Brain Theory Systemizing},
  owner = {littld02},
  refid = {154},
  creationdate = {2008.01.25}
}

@ARTICLE{Baron-Cohen2001,
  author = {Baron-Cohen, S., Wheelwright S. Skinner R. Martin J. \& Clubley E.},
  title = {The autism-spectrum quotient (AQ): Evidence from Asperger syndrome/high-functioning
	autism, males and females, scientists and mathematicians.},
  journal = {Journal of Autism \& Developmental Disorders},
  year = {2001},
  volume = {31},
  pages = {5-17},
  number = {1},
  comment = {The autism-spectrum quotient (AQ): Evidence from Asperger syndrome/high-functioning
	autism, males and females, scientists and mathematicians. Describes
	the development of an inventory designed to measure the degree to
	which individuals of normal intelligence possess traits associated
	with the autistic spectrum. The AQ adequately differentiated between
	clinical samples and normal controls, and replicated previous findings
	of sex differences within the normal range (males scoring higher
	than females). Also, the AQ was able to replicate previous findings
	that associated certain disciplines of study (physical sciences and
	mathematics) with the autistic spectrum.},
  keywords = {Autism Male-Brain Theory Autism-Spectrum Quotient},
  owner = {littld02},
  refid = {152},
  creationdate = {2008.01.25}
}

@ARTICLE{Baron-Cohen04,
  author = {Baron-Cohen, S. and Wheelwright, S.},
  title = {The empathy quotient: {A}n investigation of adults with {A}sperger
	syndrome or high functioning autism, and normal sex differences.},
  journal = {Journal of Autism \& Developmental Disorders},
  year = {2004},
  volume = {34},
  pages = {163-175},
  number = {2},
  comment = {The empathy quotient: An investigation of adults with Asperger syndrome
	or high functioning autism, and normal sex differences. Develops
	a questionnaire to differentiate males, females and those with high-functioning
	autism along the dimension of empathizing. Empathizing refers to
	the ability to infer another's emotional state and respond with an
	appropriate emotion. Results are consistent with the extreme-male
	brain theory of autism with females scoring higher than males who
	in turn scored higher than those with high-functioning autism.},
  file = {Baron-Cohen04.pdf:Baron-Cohen\\Baron-Cohen04.pdf:PDF},
  keywords = {Autism Empathizing Male-Brain Theory},
  owner = {littld02},
  refid = {156},
  creationdate = {2008.01.25}
}

@ELECTRONIC{Barr11W,
  author = {Barr, A.},
  year = {2011},
  title = {Poll: 51 percent of {GOP} primary voters think {O}bama born abroad},
  note = {Accessed 21 December 2011},
  url = {http://www.politico.com/news/stories/0211/49554.html},
  owner = {lewan},
  creationdate = {2011.12.21}
}

@Article{Barr13,
  author   = {Dale J. Barr and Roger Levy and Christoph Scheepers and Harry J. Tily},
  title    = {Random effects structure for confirmatory hypothesis testing: Keep it maximal},
  doi      = {http://dx.doi.org/10.1016/j.jml.2012.11.001},
  pages    = {255 - 278},
  volume   = {68},
  abstract = {Linear mixed-effects models (LMEMs) have become increasingly prominent
	in psycholinguistics and related areas. However, many researchers
	do not seem to appreciate how random effects structures affect the
	generalizability of an analysis. Here, we argue that researchers
	using \{LMEMs\} for confirmatory hypothesis testing should minimally
	adhere to the standards that have been in place for many decades.
	Through theoretical arguments and Monte Carlo simulation, we show
	that \{LMEMs\} generalize best when they include the maximal random
	effects structure justified by the design. The generalization performance
	of \{LMEMs\} including data-driven random effects structures strongly
	depends upon modeling criteria and sample size, yielding reasonable
	results on moderately-sized samples when conservative criteria are
	used, but with little or no power advantage over maximal models.
	Finally, random-intercepts-only \{LMEMs\} used on within-subjects
	and/or within-items data from populations where subjects and/or items
	vary in their sensitivity to experimental manipulations always generalize
	worse than separate \{F1\} and \{F2\} tests, and in many cases, even
	worse than \{F1\} alone. Maximal \{LMEMs\} should be the ‘gold standard’
	for confirmatory hypothesis testing in psycholinguistics and beyond.},
  file     = {Barr13.pdf:Barr\\Barr13.pdf:PDF},
  journal  = {Journal of Memory and Language},
  year     = {2013},
}

@BOOK{Barrante10,
  title = {Global Warming for Dimwits - a scientist's perspective of climate
	change},
  publisher = {Universal Publishers},
  year = {2010},
  author = {Barrante, J. R.},
  address = {Boca Raton, Fl},
  owner = {lewan},
  creationdate = {2012.05.06}
}

@ARTICLE{Barrett2005,
  author = {Barrett, H.C.},
  title = {Enzymatic computation and cognitive modularity.},
  journal = {Mind \& Language},
  year = {2005},
  volume = {20},
  pages = {259-287},
  number = {3},
  owner = {littld02},
  refid = {157},
  creationdate = {2008.01.25}
}

@ARTICLE{Barrett2006,
  author = {Barrett, H.C., \& Kurzban R.},
  title = {Modularity in cognition: Framing the debate.},
  journal = {Psychological Review},
  year = {2006},
  volume = {113},
  pages = {628-647},
  number = {3},
  comment = {Modularity in cognition: Framing the debate. Presents the position
	that modularity is a fruitful empirical concept when dealing with
	the architecture of the mind. The origin of the concept stems from
	Fodor's idea that cognitive processing is governed by a collection
	of independent modules that process a narrow type of information
	in a highly stereotyped way. Fodor abandoned the view that modularity
	would account for cognition in general in 2000, stating that modularity,
	as he defined it, was only likely to account for peripheral processing
	systems (e.g., specific aspects of vision).},
  keywords = {Cognitive Architecture Modularity Functionalism Evolution Ontogeny
	Phylogeny Genetics Adaptationism.},
  owner = {littld02},
  refid = {158},
  creationdate = {2008.01.25}
}

@ARTICLE{Barrett2001,
  author = {J. Barrett and M. Nyhof},
  title = {Spreading nonnatural concepts},
  journal = {Journal of Cognition and Culture},
  year = {2001},
  pages = {69-100},
  owner = {lewan},
  creationdate = {2008.03.04}
}

@ARTICLE{Barrett2001a,
  author = {J. Barrett and M. Nyhof},
  title = {Spreading nonnatural concepts},
  journal = {Journal of Cognition and Culture},
  year = {2001},
  volume = {1},
  pages = {69-100},
  owner = {lewan},
  creationdate = {2008.03.04}
}

@ARTICLE{Barrett2000,
  author = {Barrett, L., \& Henzi P.},
  title = {Keeping it simple, socially.},
  journal = {Behavioral \& Brain Sciences},
  year = {2000},
  volume = {23},
  pages = {743-744},
  number = {5},
  owner = {littld02},
  refid = {159},
  creationdate = {2008.01.25}
}

@ARTICLE{Barrett13,
  author = {Barrett, S.},
  title = {Climate Treaties and Approaching Catastrophes},
  journal = {Journal of Environmental Economics and Management},
  year = {2013},
  file = {:Barrett\\Barrett13.pdf:PDF},
  owner = {lewan},
  creationdate = {2013.01.13}
}

@ARTICLE{Barrett12,
  author = {Barrett, S. and Dannenberg, A.},
  title = {Climate negotiations under scientific uncertainty},
  journal = {Proceedings of the National Academy of Sciences},
  year = {2012},
  doi = {10.1073/pnas.1208417109},
  file = {Barrett12.pdf:Barrett\\Barrett12.pdf:PDF},
  owner = {lewan},
  creationdate = {2012.11.16}
}

@ARTICLE{Barrouillet1996,
  author = {Barrouillet, P.},
  title = {Transitive interferences from set-inclusion relations and working
	memory},
  journal = {Journal of Experimental Psychology: Learning, Memory, and Cognition},
  year = {1996},
  volume = {22},
  pages = {1408-1422},
  owner = {littld02},
  refid = {160},
  creationdate = {2008.01.25}
}

@ARTICLE{Barrouillet04,
  author = {Barrouillet, P. and Bernardin, S. and Camos, V.},
  title = {Time constraints and resource sharing in adults' working memory spans},
  journal = {Journal of Experimental Psychology: General},
  year = {2004},
  volume = {133},
  pages = {83-100},
  abstract = {This article presents a new model that accounts for working memory
	spans in adults, the time-based resource-sharing model. The model
	assumes that both components (i.e., processing and maintenance) of
	the main working memory tasks require attention and that memory traces
	decay as soon as attention is switched away. Because memory retrievals
	are constrained by a central bottleneck and thus totally capture
	attention, it was predicted that the maintenance of the items to
	be recalled depends on both. the number of memory retrievals required
	by the intervening treatment and the time allowed to perform them.
	This number of retrievals:time ratio determines the cognitive load
	of the processing component. The authors show in 7 experiments that
	working memory spans vary as a function of this cognitive load.},
  comment = {773UX Times Cited:15 Cited References Count:78},
  date-added = {2007-08-29 10:24:45 +0100},
  date-modified = {2007-08-29 10:24:45 +0100},
  file = {Barrouillet04.pdf:Barrouillet\\Barrouillet04.pdf:PDF;Barrouillet04.pdf:Barrouillet\\Barrouillet04.pdf:PDF},
  keywords = {short-term-memory individual-differences approach immediate serial-recall
	arithmetic sums capacity model retrieval children information length},
  local-url = {file://localhost/Users/pssaf/Documents/localtex//Papers/Barrouillet/Barrouillet04.pdf}
}

@ARTICLE{Barrouillet2007,
  author = {Barrouillet, P. and Bernardin, S. and Portrat, S. and Vergauwe, E.
	and Camos, V.},
  title = {Time and cognitive load in working memory},
  journal = {Journal of Experimental Psychology: Learning, Memory \& Cognition},
  year = {2007},
  volume = {33},
  pages = {570-585},
  file = {Barrouillet2007.pdf:Barrouillet\\Barrouillet2007.pdf:PDF},
  owner = {littld02},
  refid = {162},
  creationdate = {2008.01.25}
}

@ARTICLE{Barrouillet10,
  author = {Barrouillet, Pierre and Camos, Val{\'e}rie},
  title = {Working memory and executive control: A time-based resource-sharing
	account.},
  journal = {Psychologica Belgica},
  year = {2010},
  volume = {50},
  pages = {353--382},
  file = {Barrouillet10.pdf:Barrouillet\\Barrouillet10.pdf:PDF}
}

@ARTICLE{Barrouillet2001,
  author = {Barrouillet, P. and Camos, V.},
  title = {Developmental increase in working memory span: Resource sharing or
	temporal decay?},
  journal = {Journal of Memory and Language},
  year = {2001},
  volume = {45},
  pages = {1-20},
  keywords = {Developmental increase working memory Resource sharing temporal decay},
  owner = {littld02},
  refid = {163},
  creationdate = {2008.01.25}
}

@ARTICLE{Barrouillet12,
  author = {Barrouillet, P. and De Paepe, A. and Langerock, N.},
  title = {Time causes forgetting from working memory},
  journal = {Psychonomic Bulletin \& Review},
  year = {2012},
  volume = {19},
  pages = {87--92},
  file = {Barrouillet12.pdf:Barrouillet\\Barrouillet12.pdf:PDF},
  owner = {lewan},
  creationdate = {2012.02.20}
}

@ARTICLE{Barrouillet09,
  author = {Barrouillet, P. and Gavens, N. and Vergauwe, E. and Gaillard, V.
	and Camos, V.},
  title = {Working Memory Span Development: A Time-Based Resource-Sharing Model
	Account},
  journal = {Developmental Psychology},
  year = {2009},
  volume = {45},
  pages = {477--490},
  file = {Barrouillet09.pdf:Barrouillet\\Barrouillet09.pdf:PDF},
  owner = {lewan},
  creationdate = {2009.08.08}
}

@ARTICLE{Barrouillet1999,
  author = {Barrouillet, P. and Lecas, J.F.},
  title = {Mental models in conditional reasoning and working memory},
  journal = {Thinking and Reasoning},
  year = {1999},
  volume = {5},
  pages = {289-302},
  owner = {littld02},
  refid = {164},
  creationdate = {2008.01.25}
}

@ARTICLE{Barrouillet11,
  author = {Barrouillet, Pierre and Portrat, Sophie and Camos, Val{\'e}rie},
  title = {On the law relating processing to storage in working memory.},
  journal = {Psychological Review},
  year = {2011},
  volume = {118},
  pages = {175--192},
  file = {Barrouillet11.pdf:Barrouillet\\Barrouillet11.pdf:PDF}
}

@ARTICLE{Barsalou1999,
  author = {Barsalou, L.W.},
  title = {Perceptual symbol systems.},
  journal = {Behavioral \& Brain Sciences},
  year = {1999},
  volume = {22},
  pages = {577-660},
  owner = {littld02},
  refid = {170},
  creationdate = {2008.01.25}
}

@ARTICLE{Barsalou1991,
  author = {Barsalou, L.W.},
  title = {Deriving categories to achieve goals.},
  journal = {The Psychology of Learning \& Motivation},
  year = {1991},
  volume = {27},
  pages = {1-64},
  owner = {littld02},
  refid = {169},
  creationdate = {2008.01.25}
}

@ARTICLE{Barsalou1990,
  author = {Barsalou, L.W.},
  title = {Access and inference in categorization.},
  journal = {Bulletin of the Psychonomic Society},
  year = {1990},
  volume = {28},
  pages = {268-271},
  number = {3},
  comment = {Access and inference in categorization. Notes the difference in the
	way categorization is studied across the disciplines of Cognitive
	Psychology and Social Psychology. Whereas Cognitive Psychology focuses
	on how people access categories, Social Psychology focuses on the
	information people derive from categories once they have been accessed
	(i.e., what is inferred from a category).},
  keywords = {Categorization Inference.},
  owner = {littld02},
  refid = {168},
  creationdate = {2008.01.25}
}

@INCOLLECTION{Barsalou1989,
  author = {Barsalou, L.W.},
  booktitle = {Similarity \& analogical reasoning.},
  publisher = {Cambridge University Press},
  year = {1989},
  pages = {76-121},
  address = {New York},
  abstract = {Examines the notion of stability in relation to knowledge structures,
	and cites several experiments that demonstrate a lack of stability
	in the way in which knowledge is represented and encoded. A key point
	made is that activation of conceptual knowledge is determined by
	the its relevant to a given context.},
  comment = {Cognition
	
	Intraconcept similarity and its implications for interconcept similarity.},
  keywords = {Similarity Conceptual Representation Knowledge Stability of Knowledge
	Context-dependent information.},
  owner = {littld02},
  refid = {167},
  creationdate = {2008.01.25}
}

@ARTICLE{Barsalou1983,
  author = {Barsalou, L.W.},
  title = {Ad hoc categories.},
  journal = {Memory \& Cognition},
  year = {1983},
  volume = {11},
  pages = {211-227},
  number = {3},
  comment = {Ad hoc categories. Evidence that categories created to achieve goals
	(ad hoc categories) possess graded structure as do 'common categories'.
	Suggests that categories possess a fluid structure.},
  keywords = {Categorization Ad hoc Categories.},
  owner = {littld02},
  refid = {166},
  creationdate = {2008.01.25}
}

@ARTICLE{Barsalou1982,
  author = {Barsalou, L.W.},
  title = {Context-independent and context-dependent information in concepts.},
  journal = {Memory \& Cognition},
  year = {1982},
  volume = {10},
  pages = {82-93},
  number = {1},
  comment = {Context-independent and context-dependent information in concepts.
	Proposes that concepts contain information that is activated independently
	of concepts (CI), and information that is activated only when a word
	is used in a specific context (CD). Suggests that CI information
	is central to the representation of a given concept, while CD information
	is a source of semantic encoding variability (inferential).},
  keywords = {Conceptual Representation Context-independent information Context-dependent
	information.},
  owner = {littld02},
  refid = {165},
  creationdate = {2008.01.25}
}

@ARTICLE{Barsky97,
  author = {Barsky, Robert B and Kimball, Miles S and Juster, F Thomas and Shapiro,
	Matthew D},
  title = {Preference parameters and behavioral heterogeneity: an experimental
	approach in the health and retirement survey},
  journal = {Quarterly Journal of Economics},
  year = {1997},
  volume = {12},
  pages = {537--579},
  file = {Barsky97.pdf:Barsky\\Barsky97.pdf:PDF},
  institution = {National Bureau of Economic Research}
}

@ARTICLE{Bar-Tal07a,
  author = {Bar-Tal, Daniel},
  title = {Sociopsychological foundations of intractable conflicts},
  journal = {American Behavioral Scientist},
  year = {2007},
  volume = {50},
  pages = {1430--1453},
  number = {11},
  doi = {10.1177/0002764207302462},
  file = {Bar-Tal07a.pdf:Bar-Tal\\Bar-Tal07a.pdf:PDF},
  owner = {charles},
  sn = {0002-7642},
  tc = {55},
  creationdate = {2013.03.04},
  ut = {WOS:000247207800002},
  z8 = {0},
  z9 = {55},
  zb = {2}
}

@ARTICLE{Bar-Tal98,
  author = {Bar-Tal, D.},
  title = {Societal beliefs in times of intractable conflict: The {I}sraeli
	case},
  journal = {International Journal of Conflict Management},
  year = {1998},
  volume = {9},
  number = {1},
  cl = {WASHINGTON, D.C.},
  ct = {Conference of the International-Society-of-Political-Psychology},
  cy = {JUL 05-08, 1995},
  doi = {10.1108/eb022803},
  file = {Bar-Tal98.pdf:Bar-Tal\\Bar-Tal98.pdf:PDF},
  owner = {charles},
  sn = {1044-4068},
  tc = {73},
  creationdate = {2013.03.04},
  ut = {WOS:000073201800002},
  z8 = {0},
  z9 = {73},
  zb = {2}
}

@INPROCEEDINGS{Bartell1992,
  author = {B. T. Bartell and G. W. Cottrell and R. K. Belew},
  title = {Latent {S}emantic {I}ndexing is an optimal special case of multidimensional
	scaling},
  booktitle = {{SIGIR}-92},
  year = {1992},
  owner = {lewan},
  creationdate = {2008.03.04}
}

@ARTICLE{Bartels00,
  author = {Bartels, A. and Zeki, S.},
  title = {The neural basis of romantic love},
  journal = {Neuroreport},
  year = {2000},
  volume = {11},
  pages = {3829--3834},
  file = {Bartels00.pdf:Bartels\\Bartels00.pdf:PDF},
  owner = {pssaf},
  creationdate = {2009.01.20}
}

@ARTICLE{Bartels08,
  author = {Bartels, Daniel M.},
  title = {Principled moral sentiment and the flexibility of moral judgment
	and decision making},
  journal = {Cognition},
  year = {2008},
  volume = {108},
  pages = {381--417},
  number = {2},
  month = aug,
  abstract = {Three studies test eight hypotheses about (1) how judgment differs
	between people who ascribe greater vs. less moral relevance to choices,
	(2) how moral judgment is subject to task constraints that shift
	evaluative focus (to moral rules vs. to consequences), and (3) how
	differences in the propensity to rely on intuitive reactions affect
	judgment. In Study 1, judgments were affected by rated agreement
	with moral rules proscribing harm, whether the dilemma under consideration
	made moral rules versus consequences of choice salient, and by thinking
	styles (intuitive vs. deliberative). In Studies 2 and 3, participants
	evaluated policy decisions to knowingly do harm to a resource to
	mitigate greater harm or to merely allow the greater harm to happen.
	When evaluated in isolation, approval for decisions to harm was affected
	by endorsement of moral rules and by thinking style. When both choices
	were evaluated simultaneously, total harm - but not the do/allow
	distinction - influenced rated approval. These studies suggest that
	moral rules play an important, but context-sensitive role in moral
	cognition, and offer an account of when emotional reactions to perceived
	moral violations receive less weight than consideration of costs
	and benefits in moral judgment and decision making. (c) 2008 Elsevier
	B.V. All rights reserved.},
  doi = {10.1016/j.cognition.2008.03.001},
  file = {Bartels08.pdf:Bartels\\Bartels08.pdf:PDF},
  owner = {charles},
  sn = {0010-0277},
  tc = {32},
  creationdate = {2012.02.22},
  ut = {WOS:000257981900004},
  z9 = {33}
}

@ARTICLE{Bartels11,
  author = {Bartels, Daniel M. and Pizarro, David A.},
  title = {The mismeasure of morals: Antisocial personality traits predict utilitarian
	responses to moral dilemmas},
  journal = {Cognition},
  year = {2011},
  volume = {121},
  pages = {154--161},
  number = {1},
  month = oct,
  abstract = {Researchers have recently argued that utilitarianism is the appropriate
	framework by which to evaluate moral judgment, and that individuals
	who endorse non-utilitarian solutions to moral dilemmas (involving
	active vs. passive harm) are committing an error. We report a study
	in which participants responded to a battery of personality assessments
	and a set of dilemmas that pit utilitarian and non-utilitarian options
	against each other. Participants who indicated greater endorsement
	of utilitarian solutions had higher scores on measures of Psychopathy,
	machiavellianism, and life meaninglessness. These results question
	the widely-used methods by which lay moral judgments are evaluated,
	as these approaches lead to the counterintuitive conclusion that
	those individuals who are least prone to moral errors also possess
	a set of psychological characteristics that many would consider prototypically
	immoral. (C) 2011 Elsevier B.V. All rights reserved.},
  doi = {10.1016/j.cognition.2011.05.010},
  file = {Bartels11.pdf:Bartels\\Bartels11.pdf:PDF},
  owner = {charles},
  sn = {0010-0277},
  tc = {0},
  creationdate = {2012.02.22},
  ut = {WOS:000295346600014},
  z9 = {0}
}

@ARTICLE{Barthel12,
  author = {Barthel, F. and Neumayer, E.},
  title = {A trend analysis of normalized insured damage from natural disasters},
  journal = {Climatic Change},
  year = {2012},
  volume = {113},
  pages = {215--237},
  doi = {10.1007/s10584-011-0331-2},
  file = {Barthel12.pdf:Barthel\\Barthel12.pdf:PDF},
  owner = {lewan},
  creationdate = {2012.01.23}
}

@BOOK{Bartholomew02,
  title = {The analysis and interpretation of multivariate data for social scientists},
  publisher = {Chapman \& Hall},
  year = {2002},
  author = {Bartholomew, D. J. and Steele, F. and Moustaki, I. and Galbraith,
	J. I.},
  series = {Texts in Statistical Science},
  address = {London},
  date-added = {2007-08-29 10:24:45 +0100},
  date-modified = {2007-08-29 10:24:45 +0100}
}

@ARTICLE{Bartholomew02a,
  author = {Bartholomew, R. E. and Wessely, S.},
  title = {Protean nature of mass sociogenic illness - From possessed nuns to
	chemical and biological terrorism fears},
  journal = {British Journal of Psychiatry},
  year = {2002},
  volume = {180},
  pages = {300--306},
  abstract = {Background Episodes of mass sociogenic illness are becoming Increasingly
	recognised as a significant health and social problem that is more
	common than is presently reported. Aims To provide historical continuity
	with contemporary episodes of mass sociogenic illness in order to
	gain a broader transcultural and transhistorical understanding of
	this complex, protean phenomenon. Method Literature survey to identify
	historical trends. Results Mass sociogenic illness mirrors prominent
	social concerns, changing in relation to context and circumstance.
	Prior to 1900, reports are dominated by episodes of motor symptoms
	typified by dissociation, histrionics and psychomotor agitation incubated
	in an environment of preexisting tension, Twentieth-century reports
	feature anxiety symptoms that are triggered by sudden exposure to
	an anxiety-generating agent, most commonly an innocuous odour or
	food poisoning rumours. From the early 1980s to the present there
	has been an increasing presence of chemical and biological terrorism
	themes, climaxing in a sudden shift since the 11 September 2001 terrorist
	attacks in the USA. Conclusions A broad understanding of the history
	of mass sociogenic illness and a knowledge of episode characteristics
	are useful in the more rapid recognition and treatment of outbreaks.
	Declaration of interest None.},
  doi = {10.1192/bjp.180.4.300},
  file = {Bartholomew02a.pdf:Bartholomew\\Bartholomew02a.pdf:PDF},
  owner = {charles},
  sn = {0007-1250},
  tc = {47},
  creationdate = {2012.02.27},
  ut = {WOS:000175027000004},
  z9 = {48}
}

@BOOK{Bartlett1932,
  title = {Remembering: a study in experimental and social psychology},
  publisher = {Cambridge University Press},
  year = {1932},
  author = {F. C. Bartlett},
  address = {Cambridge},
  owner = {lewan},
  creationdate = {2008.03.04}
}

@ARTICLE{Bartlett1995,
  author = {Bartlett, J.C. and Halpern, A.R. and Dowling, W.J.},
  title = {Recognition of familiar and unfamiliar melodies in normal aging and
	Alzheimer's disease},
  journal = {Memory \& Cognition},
  year = {1995},
  volume = {23},
  pages = {531-546},
  abstract = {Tested a total of 47 normal young adults (YAs; aged 17-29 yrs), 64
	normal elderly adults (EAs; aged 59-81 yrs) and elderly Alzheimer's
	disease (AD) patients (aged 63-90 yrs) on recognition memory for
	tunes. In Exp 1, AD Ss and healthy EAs received study lists and old/new
	recognition tests of highly familiar and novel tunes. Controls performed
	better than did AD Ss and showed the "mirror effect" of increased
	hits and reduced false alarms for traditional vs novel tunes. AD
	Ss false-alarmed as often to traditional tunes as to novel tunes.
	Exp 2 compared YAs and EAs using a similar design. Performance was
	lower in EAs, but both EAs and YAs showed the mirror effect. In Exp
	3, YAs and EAs completed a task that mixed traditional and novel
	tunes. All Ss failed to show the mirror effect, and EAs performed
	more poorly. Distinguishing different sources of global familiarity
	(a factor in tune recognition) may be impaired in AD and may involve
	different strategies in YAs and EAs. ((c) 1997 APA/PsycINFO, all
	rights reserved)},
  keywords = {*Aging; *Alzheimers Disease; *Recognition (Learning); *Music; Adolescence;
	Adulthood; Very Old; Aged Human; Adolescence (13 17 yrs); Adulthood
	(18 yrs & older); Aged (65 yrs & older); Very Old (85 yrs & older)},
  owner = {littld02},
  refid = {171},
  creationdate = {2008.01.25}
}

@ARTICLE{Barton94,
  author = {Barton, S.},
  title = {Chaos, self-organization, and psychology},
  journal = {American Psychologist},
  year = {1994},
  volume = {49},
  pages = {5--14},
  date-added = {2007-08-29 10:24:45 +0100},
  date-modified = {2007-08-29 10:24:45 +0100},
  file = {Barton94.pdf:Barton\\Barton94.pdf:PDF;Barton94.pdf:Barton\\Barton94.pdf:PDF},
  local-url = {file://localhost/Users/pssaf/Documents/localtex//Papers/Barton/Barton94.pdf},
  owner = {pssaf},
  creationdate = {2006.10.30}
}

@ARTICLE{Bartz1967,
  author = {Bartz, W.H. and Satz, P. and Fennell, E.},
  title = {Grouping strategies in dichotic listening: the effects of instructions},
  journal = {Journal of Experimental Psychology},
  year = {1967},
  volume = {74},
  pages = {132-136},
  abstract = {Grouping strategies and ear asymmetry (ea) were investigated in the},
  keywords = {DICHOTIC LISTENING/GROUPING STRATEGIES IN, INSTRUCTIONS and RATE and
	EAR Auditory Perception; Ear Anatomy; Experimental Instructions;
	Human},
  owner = {littld02},
  refid = {172},
  creationdate = {2008.01.25}
}

@ARTICLE{Basabe07,
  author = {Basabe, Nekane and Valencia, Jose},
  title = {Culture of peace: Sociostructural dimensions, cultural values, and
	emotional climate},
  journal = {Journal of Social Issues},
  year = {2007},
  volume = {63},
  pages = {405--419},
  doi = {10.1111/j.1540-4560.2007.00516.x},
  file = {Basabe07.pdf:Basabe\\Basabe07.pdf:PDF},
  owner = {lewan},
  sn = {0022-4537},
  tc = {9},
  creationdate = {2011.10.03},
  ut = {WOS:000247007100011},
  z9 = {9}
}

@ARTICLE{Basden1995,
  author = {Basden, D.R. and Basden, B.H.},
  title = {Some tests of the strategy disruption interpretation of part-list
	cuing inhibition},
  journal = {Journal of Experimental Psychology: Learning, Memory, and Cognition},
  year = {1995},
  volume = {21},
  pages = {1656-1669},
  abstract = {Part-list cuing inhibition is diminished recall for the remainder
	of a studied list when part of that list is provided on the recall
	test. In Experiments 1-3, participants formed arbitrary subcategories.
	Inhibition was absent when cues were consistent with those subcategories
	but present when cues were inconsistent with them. In Experiment
	4, participants failed to adapt to part-list cuing, despite its presence
	on several training trials. In Experiment 5, a subcategorical retrieval
	strategy consistent with the presence of cues effectively eliminated
	inhibition whether that strategy was suggested at study or at recall.
	Two findings indicated that part-list cuing may be inconsistent with
	some retrieval strategies that produce recall segregated by subcategory.
	Most findings supported the strategy disruption position that inhibition
	results when a whole-list retrieval strategy is abandoned for a less
	effective part-list retrieval strategy. (PsycINFO Database Record
	(c) 2002 APA, all rights reserved).},
  keywords = {*Cues *Interference (Learning) *Learning Strategies *Recall (Learning)
	Learning & Memory [2343]. Human. Adulthood (18 yrs & older).},
  owner = {littld02},
  refid = {173},
  creationdate = {2008.01.25}
}

@ARTICLE{Basili06,
  author = {Basili, Marcello},
  title = {A rational decision rule with extreme events},
  journal = {Risk Analysis},
  year = {2006},
  volume = {26},
  pages = {1721--1728},
  number = {6},
  month = dec,
  doi = {10.1111/j.1539-6924.2006.00826.x},
  file = {Basili06.pdf:Basili\\Basili06.pdf:PDF},
  owner = {lewan},
  sn = {0272-4332},
  tc = {0},
  creationdate = {2011.10.05},
  ut = {WOS:000242867200025},
  z9 = {0}
}

@ELECTRONIC{Basken16W,
  author = {Basken, P.},
  month = {January},
  year = {2016},
  title = {On Climate Change, Are University Researchers Making a Difference?},
  organization = {The Chronicle of Higher Education},
  url = {http://chronicle.com/article/On-Climate-Change-Are/235035},
  owner = {lewan},
  creationdate = {2016.02.21}
}

@ARTICLE{Bassarak15,
  author = {Bassarak, Claudia and Pfister, Hans-R{\"u}diger and B{\"o}hm, Gisela},
  title = {Dispute and morality in the perception of societal risks: extending
	the psychometric model},
  journal = {Journal of Risk Research},
  year = {2015},
  file = {Bassarak15.pdf:Bassarak\\Bassarak15.pdf:PDF}
}

@Article{Bassingthwaighte95,
  author        = {Bassingthwaighte, J. B. and Raymond, G. M.},
  journal       = {Annals of Biomedical Engineering},
  title         = {Evaluation of the dispersional analysis method for fractal time series},
  year          = {1995},
  pages         = {491-505},
  volume        = {23},
  date-added    = {2007-08-29 10:24:45 +0100},
  date-modified = {2007-08-29 10:24:45 +0100},
}

@ARTICLE{Basso98,
  author = {Basso, M. A.},
  title = {Cognitive set and oculomotor control},
  journal = {Neuron},
  year = {1998},
  volume = {21},
  pages = {665-668},
  date-added = {2007-08-29 10:24:45 +0100},
  date-modified = {2007-08-29 10:24:45 +0100},
  file = {Basso98.pdf:Basso\\Basso98.pdf:PDF;Basso98.pdf:Basso\\Basso98.pdf:PDF},
  local-url = {file://localhost/Users/pssaf/Documents/localtex//Papers/Basso/Basso98.pdf}
}

@Article{Basso98a,
  author      = {M. A. Basso and R. H. Wurtz},
  title       = {Modulation of neuronal activity in superior colliculus by changes in target probability},
  year        = {1998},
  volume      = {18},
  pages       = {7519--7534},
  abstract    = {Complex visual scenes require that a target for an impending saccadic
	eye movement be selected from a larger number of possible targets.
	We investigated whether changing the probability that a visual stimulus
	would be selected as the target for a saccade altered activity of
	monkey superior colliculus (SC) neurons in two experiments. First,
	we changed the number of possible targets on each trial. Second,
	we kept the visual display constant and presented a single saccade
	target repeatedly so that target probability was established over
	time. Buildup neurons in the SC, those with delay period activity,
	showed a consistent reduction in activity as the probability of the
	saccade decreased, independent of the visual stimulus configuration.
	Other SC neurons, fixation and burst, were largely unaffected by
	the changes in saccade target probability. Because we had monkeys
	making saccades to many locations within the visual field, we could
	examine activity associated with saccades outside of the movement
	field of neurons. We found the activity of buildup neurons to be
	similar across the SC, before the target was identified, and reduced
	when the number of possible targets increased. The results of our
	experiments are consistent with a role for this activity in establishing
	a motor set. We found, consistent with this interpretation, that
	the activity of these neurons was predictive of the latency of a
	saccadic eye movement and not other saccade parameters such as end
	point or peak velocity.},
  file        = {Basso98a.pdf:Basso\\Basso98a.pdf:PDF},
  groups      = {accumulators},
  institution = {Laboratory of Sensorimotor Research, National Eye Institute, Bethesda, Maryland 20892, USA.},
  journal     = {Journal of Neuroscience},
  keywords    = {Animals; Electrophysiology; Fixation, Ocular, physiology; Functional Laterality, physiology; Haplorhini; Motor Neurons, physiology; Periodicity; Photic Stimulation; Reaction Time, physiology; Saccades, physiology; Superior Colliculi, cytology/physiology},
  owner       = {pssaf},
  pmid        = {9736670},
  creationdate   = {2009.03.25},
}

@ARTICLE{Basso97,
  author = {Basso, M. A. and Wurtz, R. H.},
  title = {Modulation of neuronal activity by target uncertainty},
  journal = {Nature},
  year = {1997},
  volume = {389},
  pages = {66--69},
  file = {Basso97.pdf:Basso\\Basso97.pdf:PDF},
  owner = {pssaf},
  creationdate = {2009.03.20}
}

@ARTICLE{Bassok12,
  author = {Bassok, Miriam and Dunbar, Kevin N. and Holyoak, Keith J.},
  title = {Introduction to the special section on the neural substrate of analogical
	reasoning and metaphor comprehension},
  journal = {Journal of Experimental Psychology: Learning Memory and Cognition},
  year = {2012},
  volume = {38},
  pages = {261--263},
  doi = {10.1037/a0026043},
  file = {Bassok12.pdf:Bassok\\Bassok12.pdf:PDF},
  owner = {charles},
  sn = {0278-7393},
  tc = {0},
  creationdate = {2013.05.30},
  ut = {WOS:000301218200001},
  z8 = {0},
  z9 = {0},
  zb = {0}
}

@INCOLLECTION{Bassok1993,
  author = {Bassok, M. and Holyoak, K.J.},
  booktitle = {Transfer on trial: Intelligence, cognition, and instruction},
  publisher = {Ablex Publishing Corporation},
  year = {1993},
  address = {Norwood, NJ},
  comment = {Pragmatic knowledge and conceptual structure: Determinants of transfer
	between quantitative domains},
  owner = {littld02},
  refid = {175},
  creationdate = {2008.01.25}
}

@ARTICLE{Bassok1989,
  author = {Bassok, M. and Holyoak, K.J.},
  title = {Interdomain transfer between isomorphic topics in algebra and physics},
  journal = {Journal of Experimental Psychology: Learning, Memeory \& Cognition},
  year = {1989},
  volume = {15},
  pages = {153-166},
  owner = {littld02},
  refid = {174},
  creationdate = {2008.01.25}
}

@ARTICLE{Bassok1995,
  author = {Bassok, M. and Ling-ling, W. and Olseth, K.L.},
  title = {Judging a book by its cover: Interpretive effects of content on problem-solving
	transfer},
  journal = {Memory \& Cognition},
  year = {1995},
  volume = {23},
  pages = {354-367},
  number = {3},
  owner = {littld02},
  refid = {176},
  creationdate = {2008.01.25}
}

@ARTICLE{Bastin05,
  author = {Bastin, C. and Van Der Linden, M.},
  title = {Memory for temporal context: Effects of ageing, encoding instructions,
	and retrieval strategies},
  journal = {Memory},
  year = {2005},
  volume = {13},
  pages = {95-109},
  owner = {ullrich},
  creationdate = {2011.10.26}
}

@ARTICLE{Batchelder1997,
  author = {Batchelder, W.H. and Crowther, C.S.},
  title = {Multinomial processing tree models of factorial categorization},
  journal = {Journal of Mathematical Psychology},
  year = {1997},
  volume = {41},
  pages = {45-55},
  abstract = {A general processing tree (GPT) model family (e.g., X. Hu and W. H.
	Batchelder, 1994) is developed for measuring latent cognitive processes
	that may occur when Ss classify factorially defined stimuli. The
	GPT family for a 2-factor, 4-category design was shown to generalize
	the fuzzy logic model of perception (FLMP; e.g., G. C. Oden and D.
	W. Massaro, 1978) for this design. In fact, members of the family
	nest the GPT version of FLMP. The model family is based on the idea
	that the manifest categorical response depends on the joint outcomes
	of 2 dichotomous, latent processes. Closed-form expressions for maximum
	likelihood parameter estimates as well as their asymptotic variances
	are provided for all but one member of the model family. Members
	of the GPT family relax FLMP's processing assumptions in various
	ways, so these models can provide insight into the nature of processing
	in cases where FLMP is found to fail. Members of the model family
	were fitted to data from a speech perception experiment, and it was
	found that FLMP failed to fit the data, but 2 other models in the
	family provided an excellent account of the data. Finally, it is
	shown how to generalize the approach to different numbers of factors
	and categories. (PsycINFO Database Record (c) 2002 APA, all rights
	reserved)},
  keywords = {*Classification (Cognitive Process). *Mathematical Modeling. *Mathematical
	Psychology. *Speech Perception. Statistics & Mathematics [2240].
	Human.},
  owner = {littld02},
  refid = {177},
  creationdate = {2008.01.25}
}

@ARTICLE{Batchelder1999,
  author = {Batchelder, W.H. and Riefer, D.M.},
  title = {Theoretical and empirical review of multinomial process tree modeling},
  journal = {Psychonomic Bulletin \& Review},
  year = {1999},
  volume = {6},
  pages = {57-86},
  abstract = {Reviews a current and popular class of cognitive models called multinomial
	processing tree (MPT) models. MPT models are simple, substantively
	motivated statistical models that can be applied to categorical data.
	They are useful as data-analysis tools for measuring underlying or
	latent cognitive capacities and as simple models for representing
	and testing competing psychological theories. The authors formally
	describe the cognitive structure and parametric properties of the
	class of MPT models and provide an inferential statistical analysis
	for the entire class. A comprehensive review of over 80 applications
	of MPT models to a variety of substantive areas in cognitive psychology
	is offered, including various types of human memory, visual and auditory
	perception, and logical reasoning. Also addressed are a number of
	theoretical issues relevant to the creation and evaluation of MPT
	models, including model development, model validity, discrete-state
	assumptions, statistical issues, and the relation between MPT models
	and other mathematical models. The current role of MPT models in
	psychological research and possible future directions are considered.
	(PsycINFO Database Record (c) 2002 APA, all rights reserved)},
  file = {Batchelder1999.pdf:Batchelder\\Batchelder1999.pdf:PDF;Batchelder1999.pdf:Batchelder\\Batchelder1999.pdf:PDF},
  keywords = {*Cognitive Processes. *Models. Mathematical Modeling. Cognitive Processes
	[2340]; Statistics & Mathematics [2240]. Human.},
  owner = {littld02},
  refid = {178},
  creationdate = {2008.01.25}
}

@Article{Batchelder12,
  author   = {Batchelder, W. H. and Anders, R.},
  title    = {Cultural Consensus Theory: Comparing different concepts of cultural truth},
  doi      = {j.jmp.2012.06.002},
  pages    = {316 - 332},
  volume   = {56},
  abstract = {Cultural Consensus Theory (CCT) is a model-based approach to aggregating
	the responses of informants (respondents) to questions (items) about
	some domain of their shared cultural knowledge. The purpose of \{CCT\}
	is to allow a researcher to discover consensus knowledge in cultural
	groups. This paper compares and contrasts two \{CCT\} models for
	items requiring a dichotomous, true/false answer. The first model
	is the General Condorcet Model (GCM). A special case of the \{GCM\}
	is already in wide use, especially in cultural anthropology, and
	this paper generalizes that version and provides new mathematical
	and statistical results for it. The character of the \{GCM\} is that
	of a general signal detection model, where the item-trial type (signal
	or noise) as well as the respondents’ hit and false alarm rates,
	are latent rather than observable. The second model, the Latent Truth
	Model (LTM), is a new model that allows cultural truth to assume
	continuous values in the unit interval rather than the two-valued
	truth assumption of the GCM. Both models are compared analytically,
	and hierarchical Bayesian inference for each is developed. A posterior
	predictive model check is established for both models that bears
	directly on the assumption that there is a single consensus truth.
	In addition, the similarities and differences between the models
	are illustrated both with mathematical and statistical results, as
	well as by analyzing real and simulated data sets, and a second posterior
	predictive check that tends to differentiate the models is also provided.},
  file     = {Batchelder12.pdf:Batchelder\\Batchelder12.pdf:PDF},
  journal  = {Journal of Mathematical Psychology},
  year     = {2012},
}

@ARTICLE{Batchelder80,
  author = {Batchelder, W. H. and Riefer, D. M.},
  title = {Separation of storage and retrieval factors in free recall of clusterable
	pairs},
  journal = {Psychological Review},
  year = {1980},
  volume = {87},
  pages = {375--397},
  file = {Batchelder80.pdf:Batchelder\\Batchelder80.pdf:PDF},
  owner = {lewan},
  creationdate = {2009.08.26}
}

@ARTICLE{Bateman15,
  author = {Bateman, Thomas S. and Hess, Andrew M.},
  title = {Different personal propensities among scientists relate to deeper
	vs. broader knowledge contributions},
  journal = {Proceedings of the National Academy of Sciences},
  year = {2015},
  volume = {112},
  pages = {3653--3658},
  doi = {10.1073/pnas.1421286112},
  file = {Bateman15.pdf:Bateman\\Bateman15.pdf:PDF}
}

@ARTICLE{Batson75,
  author = {Batson, C. D.},
  title = {Rational Processing Or Rationalization - Effect of Disconfirming
	Information On A Stated Religious Belief},
  journal = {Journal of Personality and Social Psychology},
  year = {1975},
  volume = {32},
  pages = {176--184},
  doi = {10.1037/h0076771},
  file = {Batson75.pdf:Batson\\Batson75.pdf:PDF},
  owner = {johncook},
  sn = {0022-3514},
  tc = {45},
  creationdate = {2012.02.20},
  ut = {WOS:A1975AJ44900021},
  z9 = {45}
}

@ARTICLE{Battig1963,
  author = {Battig, W.F. and Brown, S.C. and Nelson, D.},
  title = {Constant vs varied serial order paired-associate learning},
  journal = {Psychological Reports},
  year = {1963},
  volume = {12},
  pages = {695-721},
  abstract = {Typical varied serial-order conditions of paired-associate (PA) learning
	were compared with a constant serial order on all trials in 5 experiments
	involving systemic variations in methods, kind of material, and other
	potentially relevant factors. The results showed a small but relatively
	consistent facilitation by constant serial order limited primarily
	to later stages of learning. Since a shift following the 1st correct
	response to each pair from constant to varied serial order produced
	as much facilitation as did completely constant-order conditions,
	it was concluded that complex associations involving serial position
	are developed during early stages of constant-order PA learning,
	but that these exercise a facilitating influence primarily through
	the reduction of inter-pair interference late in learning. ((c) 1997
	APA/PsycINFO, all rights reserved)},
  comment = {Constant vs varied serial order paired-associate learning 0033 2941
	Learning/paired associate, constant vs. varied order; learning},
  keywords = {No terms assigned},
  owner = {littld02},
  refid = {179},
  creationdate = {2008.01.25}
}

@ARTICLE{Batty13,
  author = {Batty, Michael},
  title = {A Theory of City Size},
  journal = {Science},
  year = {2013},
  volume = {340},
  pages = {1418--1419},
  doi = {10.1126/science.1239870},
  file = {Batty13.pdf:Batty\\Batty13.pdf:PDF},
  owner = {charles},
  sn = {0036-8075},
  tc = {1},
  creationdate = {2013.09.25},
  ut = {WOS:000320647000032EOLEOL},
  z8 = {0},
  z9 = {1},
  zb = {1},
  zs = {0}
}

@ARTICLE{Batty12,
  author = {Batty, M. and Axhausen, K. W. and Giannotti, F. and Pozdnoukhov,
	A. and Bazzani, A. and Wachowicz, M. and Ouzounis, G. and Portugali,
	Y.},
  title = {Smart cities of the future},
  journal = {European Physical Journal-special Topics},
  year = {2012},
  volume = {214},
  pages = {481--518},
  doi = {10.1140/epjst/e2012-01703-3},
  file = {Batty12.pdf:Batty\\Batty12.pdf:PDF},
  owner = {charles},
  sn = {1951-6355},
  tc = {5},
  creationdate = {2013.09.25},
  ut = {WOS:000312246900020},
  z8 = {0},
  z9 = {5},
  zb = {0},
  zs = {0}
}

@ARTICLE{Baucells10,
  author = {Baucells, Manel and Heukamp, FranzH.},
  title = {Common ratio using delay},
  journal = {Theory and Decision},
  year = {2010},
  volume = {68},
  pages = {149-158},
  number = {1-2},
  doi = {10.1007/s11238-008-9130-2},
  file = {Baucells10.pdf:Baucells\\Baucells10.pdf:PDF}
}

@TECHREPORT{Bauer1973,
  author = {Bauer, M.},
  year = {1973},
  address = {Sweden},
  booktitle = {Tertiary Subjective representation and prediction in probabilistic
	inference tasks},
  comment = {Subjective representation and prediction in probabilistic inference
	tasks},
  owner = {littld02},
  refid = {181},
  creationdate = {2008.01.25}
}

@ARTICLE{Bauer1972,
  author = {Bauer, M.},
  title = {Bias in estimates of conditional probabilities and betting behavior
	as a function of relative frequency and validity in cues in a cue-probability
	learning task},
  journal = {Acta Psychologica},
  year = {1972},
  volume = {36},
  pages = {337-347},
  number = {5},
  abstract = {Employed 144 undergraduates in a study of the effects of cue probabilities
	and validities in a cue-probability learning task with two nonmetric
	cues and events effects. The design was factorial, with three levels
	of probability and two levels of both validities. Immediately after
	the learning session, subjects made a bet on the outcome of either
	of the cues and estimated some of the probabilities in the task.
	The hypothesis that the validity of the less frequent cue would be
	underestimated was confirmed. An opposite effect of overestimating
	the validity of the more frequent cue was also observed. Parallel
	results were obtained for betting behavior. There was a general tendency
	to choose the more frequent cue irrespective of cue validity. The
	tendency to disregard valid but rare information merits attention,
	since it promotes suboptimal decisions.},
  owner = {littld02},
  refid = {180},
  creationdate = {2008.01.25}
}

@ARTICLE{Bauer12,
  author = {Bauer, Monika A and Wilkie, James EB and Kim, Jung K and Bodenhausen,
	Galen V},
  title = {Cuing Consumerism Situational Materialism Undermines Personal and
	Social Well-Being},
  journal = {Psychological science},
  year = {2012},
  volume = {23},
  pages = {517--523},
  file = {Bauer12.pdf:Bauer\\Bauer12.pdf:PDF}
}

@ELECTRONIC{Bauld11,
  author = {Bauld, L.},
  year = {2011},
  title = {The impact of smokefree legislation in {E}ngland: {E}vidence review},
  organization = {Department of Health, London},
  url = {http://www.dh.gov.uk/en/Publicationsandstatistics/Publications/PublicationsPolicyAndGuidance/DH_124961},
  owner = {lewan},
  creationdate = {2013.08.22}
}

@ARTICLE{Baum1966,
  author = {L. E. Baum and T. Petrie},
  title = {Statistical inference for probabilistic functions of finite state
	{M}arkov chains},
  journal = {Annals of Mathematical Statistics},
  year = {1966},
  volume = {37},
  pages = {1554-1563},
  owner = {lewan},
  creationdate = {2008.03.04}
}

@ARTICLE{Baum1993,
  author = {Baum, S.R. and Ryan, L.},
  title = {Rate of speech effects in aphasia: Voice onset time},
  journal = {Brain and Language},
  year = {1993},
  volume = {44},
  pages = {431-445},
  abstract = {Investigated the ability to produce appropriate voice onset time (VOT)
	contrasts under conditions of rate modulation in 10 nonfluent aphasic,
	7 fluent aphasic, and 10 nonneurological control Ss. Acoustic analyses
	of the consonants [b d g p t k] produced in the context of the vowels
	at 2 rates of speech revealed that normal Ss' VOTs were significantly
	shorter at the fast rate of speech relative to the slow/normal rate.
	Rate change had a significantly greater effect on voiceless stops
	compared to voiced and on velar consonants compared to labials and
	alveolars. Nonfluent aphasics exhibited a similar pattern except
	that no differences in magnitude of rate-related changes were found
	across place of articulation. Nonfluent aphasic patients produced
	voiced and voiceless consonants with somewhat overlapping VOT distributions,
	indicating an impairment in temporal integration. ((c) 1999 APA/PsycINFO,
	all rights reserved)},
  keywords = {speech rate, voice onset time contrasts in consonant production, nonfluent
	vs fluent aphasic adults Aphasia ; Speech Characteristics; Speech
	Rate Adulthood ; Consonants ; Verbal Fluency Adulthood Human},
  owner = {littld02},
  refid = {182},
  creationdate = {2008.01.25}
}

@ARTICLE{Bauman03,
  author = {Bauman, K. P. and Geher, G.},
  title = {We Think You Agree: {T}he Detrimental Impact of the False Consensus
	Effect on Behavior},
  journal = {Current Psychology: Developmental, Learning, Personality, Social},
  year = {2003},
  volume = {21},
  pages = {293--318},
  doi = {10.1007/s12144-002-1020-0},
  file = {Bauman03.pdf:Bauman\\Bauman03.pdf:PDF},
  owner = {lewan},
  creationdate = {2011.12.20}
}

@ARTICLE{Bauml98,
  author = {Bauml, K. H.},
  title = {Strong items get suppressed, weak items do not: The role of item
	strength in output interference},
  journal = {Psychonomic Bulletin \& Review},
  year = {1998},
  volume = {5},
  pages = {459-463},
  note = {{\"a}},
  date-added = {2007-08-29 10:24:45 +0100},
  date-modified = {2007-08-29 10:24:45 +0100}
}

@ARTICLE{Bauml02a,
  author = {Bauml, Karl-Heinz},
  title = {Semantic generation can cause episodic forgetting},
  journal = {Psychological Science},
  year = {2002},
  volume = {13},
  pages = {356--360},
  comment = {RIF-13},
  date-added = {2007-08-29 10:24:45 +0100},
  date-modified = {2007-08-29 10:24:45 +0100},
  owner = {pssaf},
  creationdate = {2007.01.22}
}

@ARTICLE{Baumstark14,
  author = {Baumstark, Luc and Gollier, Christian},
  title = {The relevance and the limits of the {A}rrow-{L}ind Theorem},
  journal = {Journal of Natural Resources Policy Research},
  year = {2014},
  volume = {6},
  pages = {45--49},
  file = {Baumstark14.pdf:Baumstark\\Baumstark14.pdf:PDF}
}

@ARTICLE{Baurmann07,
  author = {Baurmann, Michael},
  title = {Rational Fundamentalism? An Explanatory Model of Fundamentalist Beliefs},
  journal = {Episteme},
  year = {2007},
  volume = {4},
  pages = {150--166},
  doi = {10.3366/epi.2007.4.2.150},
  file = {Baurmann07.pdf:Baurmann\\Baurmann07.pdf:PDF},
  owner = {charles},
  creationdate = {2013.02.04}
}

@INCOLLECTION{Baxter1997,
  author = {J. Baxter},
  title = {Theoretical models of learning to learn},
  booktitle = {Learning to learn},
  publisher = {Kluwer},
  year = {1997},
  editor = {T. Mitchell and S. Thrun},
  location = {Boston},
  owner = {lewan},
  creationdate = {2008.03.04}
}

@ARTICLE{Bayazit07,
  author = {Bayazit, M and \"{O}n\"{o}z, B},
  title = {To prewhiten or not to prewhiten in trend analysis?},
  journal = {Hydrological Sciences Journal},
  year = {2007},
  volume = {52},
  pages = {611-624},
  doi = {10.1623/hysj.52.4.611},
  file = {Bayazit07.pdf:Bayazit\\Bayazit07.pdf:PDF}
}

@Article{Bayer07,
  author    = {Bayer, H. M. and Lau, B. and Glimcher, P. W.},
  title     = {Statistics of midbrain dopamine neuron spike trains in the awake primate},
  year      = {2007},
  volume    = {98},
  pages     = {1428--1439},
  file      = {Bayer07.pdf:Bayer\\Bayer07.pdf:PDF},
  groups    = {likelihood/IC},
  journal   = {Journal of Neurophysiology},
  owner     = {pssaf},
  creationdate = {2009.02.12},
}

@Article{Bayes1763/1958,
  author    = {T. Bayes},
  title     = {Studies in the history of probability and statistics: {IX}. {T}homas {B}ayes's {E}ssay towards solving a problem in the doctrine of chances},
  pages     = {296-315},
  volume    = {45},
  journal   = {Biometrika},
  owner     = {lewan},
  creationdate = {2008.03.04},
  year      = {1763/1958},
}

@ARTICLE{Bayliss14,
  author = {Bayliss, D. M. and Jarrold, C.},
  title = {How quickly they forget: the relationship between forgetting and
	working memory performance},
  journal = {Journal of Experimental Psychology: Learning, Memory, and Cognition},
  year = {2014},
  volume = {in press},
  file = {Bayliss14.docx:Bayliss\\Bayliss14.docx:Word 2007+},
  owner = {lewan},
  creationdate = {2014.05.31}
}

@ARTICLE{Bayliss03,
  author = {Bayliss, D. M. and Jarrold, C. and Gunn, D. M. and Baddeley, A. D.},
  title = {The complexities of complex span: {E}xplaining individual differences
	in working memory in children and adults},
  journal = {Journal of Experimental Psychology: General},
  year = {2003},
  volume = {132},
  pages = {71--92},
  owner = {lewan},
  creationdate = {2009.08.25}
}

@ARTICLE{Bays09,
  author = {Bays, Paul M. and Catalao, Raquel F. G. and Husain, Masud},
  title = {The precision of visual working memory is set by allocation of a
	shared resource},
  journal = {Journal of Vision},
  year = {2009},
  volume = {9},
  pages = {7},
  number = {10},
  doi = {10.1167/9.10.7},
  file = {Bays09.pdf:Bays\\Bays09.pdf:PDF}
}

@ARTICLE{Bays08,
  author = {Bays, Paul M. and Husain, Masud},
  title = {Dynamic Shifts of Limited Working Memory Resources in Human Vision},
  journal = {Science},
  year = {2008},
  volume = {321},
  pages = {851-854},
  abstract = {Our ability to remember what we have seen is very limited. Most current
	views characterize this limit as a fixed number of items—only four
	objects—that can be held in visual working memory. We show that visual
	memory capacity is not fixed by the number of objects, but rather
	is a limited resource that is shared out dynamically between all
	items in the visual scene. This resource can be shifted flexibly
	between objects, with allocation biased by selective attention and
	toward targets of upcoming eye movements. The proportion of resources
	allocated to each item determines the precision with which it is
	remembered, a relation that we show is governed by a simple power
	law, allowing quantitative estimates of resource distribution in
	a scene.},
  doi = {10.1126/science.1158023},
  file = {Bays08.pdf:Bays\\Bays08.pdf:PDF}
}

@ARTICLE{Bays11,
  author = {Bays, Paul M and Wu, Emma Y and Husain, Masud},
  title = {Storage and binding of object features in visual working memory},
  journal = {Neuropsychologia},
  year = {2011},
  volume = {49},
  pages = {1622--1631},
  file = {Bays11.pdf:Bays\\Bays11.pdf:PDF}
}

@ARTICLE{Bazerman06,
  author = {Bazerman, M. H.},
  title = {Climate change as a predictable surprise},
  journal = {Climatic Change},
  year = {2006},
  volume = {77},
  pages = {179–-193},
  file = {Bazerman06.pdf:Bazerman\\Bazerman06.pdf:PDF},
  owner = {lewan},
  creationdate = {2009.11.26}
}

@ARTICLE{Bazerman10,
  author = {Bazerman, M. H. and Greene, J. D.},
  title = {In Favor of Clear Thinking: Incorporating Moral Rules Into a Wise
	Cost-Benefit Analysis—Commentary on {B}ennis,{M}edin, \& {B}artels
	(2010)},
  journal = {Perspectives on Psychological Science},
  year = {2010},
  volume = {5},
  pages = {209--212},
  file = {Bazerman10.pdf:Bazerman\\Bazerman10.pdf:PDF},
  owner = {lewan},
  creationdate = {2012.12.23}
}

@Article{Beaman00,
  author    = {Beaman, C. and Morton, J.},
  title     = {The separate but related origins of the recency effect and the modality effect in free recall},
  year      = {2000},
  volume    = {77},
  pages     = {59-65},
  abstract  = {The recency effect found in free recall can be accounted for almost
	entirely in terms of the recall of ordered sequences of items. It
	is such sequences, presented at the end of the stimulus list but
	recalled at the very beginning of the response protocol, which produce
	a recency effect. In an experiment presented here such sequences
	are recalled at the beginning of the response protocol equally often
	following auditory and visual presentation. These same stimulus sequences
	are also frequently recalled other than initially in the response
	protocol following auditory presentation. However, such responses
	are rarely found following visual presentation. The modality effect
	in free recall, the advantage of auditory over visual presentation,
	can be substantially accounted for in these terms. Theoretical and
	procedural implications of these data are discussed. (PsycINFO Database
	Record (c) 2002 APA, all rights reserved).},
  file      = {Beaman00.pdf:Beaman\\Beaman00.pdf:PDF},
  groups    = {modality},
  journal   = {Cognition},
  keywords  = {*Auditory Stimulation *Free Recall *Recency Effect *Visual Stimulation Learning & Memory [2343]. Human.},
  owner     = {littld02},
  refid     = {184},
  creationdate = {2008.01.25},
}

@Article{Beaman02,
  author        = {Beaman, C. P.},
  title         = {Inverting the modality effect in serial recall},
  year          = {2002},
  volume        = {55A},
  pages         = {371--389},
  comment       = {SER-18},
  date-added    = {2007-08-29 10:24:45 +0100},
  date-modified = {2007-08-29 10:24:45 +0100},
  file          = {Beaman02.pdf:Beaman\\Beaman02.pdf:PDF},
  groups        = {modality},
  journal       = {Quarterly Journal of Experimental Psychology},
  owner         = {pssaf},
  creationdate     = {2007.04.04},
}

@ARTICLE{Beaman08,
  author = {Beaman, C. P. and Neath, I. and Surprenant, A. M.},
  title = {Modeling distributions of immediate memory effects: No strategies
	needed?},
  journal = {Journal of Experimental Psychology: Learning, Memory, and Cognition},
  year = {2008},
  volume = {34},
  pages = {219--229},
  file = {Beaman08.pdf:Beaman\\Beaman08.pdf:PDF},
  owner = {pssaf},
  creationdate = {2008.08.04}
}

@ARTICLE{Beatty10,
  author = {Beatty,John and Moore,Alfred},
  title = {Should We Aim for Consensus?},
  journal = {Episteme},
  year = {2010},
  volume = {7},
  pages = {198--214},
  doi = {10.3366/E1742360010000948},
  file = {Beatty10.pdf:Beatty\\Beatty10.pdf:PDF},
  issn = {1750-0117}
}

@ARTICLE{Beaumont10,
  author = {Beaumont, Mark A},
  title = {Approximate {B}ayesian computation in evolution and ecology},
  journal = {Annual Review of Ecology, Evolution, and Systematics},
  year = {2010},
  volume = {41},
  pages = {379--406},
  file = {Beaumont10.pdf:Beaumont\\Beaumont10.pdf:PDF}
}

@ARTICLE{Beaumont09,
  author = {Beaumont, Mark A and Cornuet, Jean-Marie and Marin, Jean-Michel and
	Robert, Christian P},
  title = {Adaptive approximate {B}ayesian computation},
  journal = {Biometrika},
  year = {2009},
  pages = {asp052},
  file = {Beaumont09.pdf:Beaumont\\Beaumont09.pdf:PDF}
}

@ARTICLE{Becchio06,
  author = {Becchio, C. and Bertone, C.},
  title = {Time and neglect: Abnormal temporal dynamics in unilateral spatial
	neglect},
  journal = {Neuropsychologia},
  year = {2006},
  volume = {44},
  pages = {2775--2782},
  comment = {TIM-6},
  date-added = {2007-08-29 10:24:45 +0100},
  date-modified = {2007-08-29 10:24:45 +0100},
  owner = {pssaf},
  creationdate = {2007.05.10}
}

@Article{Bechtel13,
  author  = {Bechtel, Michael M. and Scheve, Kenneth F.},
  title   = {Mass support for global climate agreements depends on institutional design},
  year    = {2013},
  volume  = {110},
  pages   = {13763-13768},
  doi     = {10.1073/pnas.1306374110},
  file    = {Bechtel13.pdf:Bechtel\\Bechtel13.pdf:PDF},
  journal = {Proceedings of the National Academy of Sciences},
}

@ARTICLE{Bechtel08,
  author = {Bechtel, W.},
  title = {Mechanisms in Cognitive Psychology: What Are the Operations?},
  journal = {Philosophy of Science},
  year = {2008},
  volume = {75},
  pages = {983--994},
  file = {Bechtel08.pdf:Bechtel\\Bechtel08.pdf:PDF},
  owner = {lewan},
  creationdate = {2009.05.12}
}

@ARTICLE{Bechtel1995,
  author = {Bechtel, W.},
  title = {Consciousness: Perpectives from symbolic and connectionist AI},
  journal = {Neuropsychologia},
  year = {1995},
  volume = {33},
  pages = {1075-1086},
  number = {9},
  owner = {littld02},
  refid = {185},
  creationdate = {2008.01.25}
}

@ARTICLE{Beck08,
  author = {Beck, E.-G.},
  title = {50 years of continuous measurement of {CO}\ensuremath{_2} on {M}auna
	{L}oa},
  journal = {Energy \& Environment},
  year = {2008},
  volume = {19},
  pages = {1017--1028},
  file = {Beck08.pdf:Beck\\Beck08.pdf:PDF},
  owner = {lewan},
  creationdate = {2016.01.26}
}

@ARTICLE{Beck1995,
  author = {Beck, J.A.},
  title = {Equations for the forest fire behaviour tables for Western Australia},
  journal = {CALM Science},
  year = {1995},
  volume = {1},
  pages = {325-348},
  owner = {littld02},
  refid = {186},
  creationdate = {2008.01.25}
}

@ARTICLE{Beck00,
  author = {Beck, N. and King, G. and Zeng, L.},
  title = {Improving quantitative studies of interrnational conflict: A conjecture},
  journal = {The American Political Science Review},
  year = {2000},
  volume = {94},
  pages = {21-35},
  number = {1},
  file = {Beck00.pdf:Beck\\Beck00.pdf:PDF;Beck00.pdf:Beck\\Beck00.pdf:PDF},
  owner = {charles},
  creationdate = {2008.07.01}
}

@ARTICLE{Beck10,
  author = {Beck, U.},
  title = {Climate for Change, or How to Create a Green Modernity?},
  journal = {Theory Culture \& Society},
  year = {2010},
  volume = {27},
  pages = {254--266},
  file = {Beck10.pdf:Beck\\Beck10.pdf:PDF},
  owner = {lewan},
  creationdate = {2010.08.14}
}

@ARTICLE{Becker1996,
  author = {Becker, O. and Leopold, U.},
  title = {The bounds and likelihood procedure - A simulation study concerning
	the efficiency of visual forecasting techniques.},
  journal = {Central European Journal of Operational Research Economics},
  year = {1996},
  volume = {4},
  pages = {2-3},
  owner = {littld02},
  refid = {187},
  creationdate = {2008.01.25}
}

@ARTICLE{Beckers2005,
  author = {T. Beckers and J. {De Houwer} and O. Pineno and R. R. Miller},
  title = {Outcome additivity and outcome maximality influence cue competition
	in human causal learning},
  journal = {Journal of Experimental Psychology: Learning, Memory, and Cognition},
  year = {2005},
  volume = {31},
  pages = {238-249},
  owner = {lewan},
  creationdate = {2008.03.04}
}

@ARTICLE{Bedard1992,
  author = {Bedard, J. and Chi, M.T.H.},
  title = {Expertise},
  journal = {Current Directions in Psychological Science},
  year = {1992},
  volume = {1},
  pages = {135-139},
  abstract = {Discusses studies that support 5 invariants of expertise. These invariants
	are that experts know more about their domain than do novices; experts
	have their knowledge better organized in ways that make that knowledge
	more accessible, functional, and efficient; experts perform better
	than novices in domain-related tasks on the basis of their greater
	knowledge and better organization; and the experts' skill is domain
	specific. In some situations novices can perform as well as or surpass
	experts. Three ways of handicapping experts are given. (PsycINFO
	Database Record (c) 2002 APA, all rights reserved).},
  keywords = {*Experience Level *Knowledge Level *Problem Solving Cognitive Processes
	[2340]. Human.},
  owner = {littld02},
  refid = {189},
  creationdate = {2008.01.25}
}

@ARTICLE{Bedford15,
  author = {Daniel Bedford},
  title = {Does Climate Literacy Matter? A Case Study of {U.S.} Students’ Level
	of Concern about Anthropogenic Global Warming},
  journal = {Journal of Geography},
  year = {2015},
  doi = {10.1080/00221341.2015.1105851},
  file = {Bedford15.pdf:Bedford\\Bedford15.pdf:PDF}
}

@ARTICLE{Bedford10,
  author = {Bedford, D.},
  title = {Agnotology as a Teaching Tool: {L}earning Climate Science by Studying
	Misinformation},
  journal = {Journal of Geography},
  year = {2010},
  volume = {109},
  pages = {159--165},
  doi = {10.1080/00221341.2010.498121},
  file = {Bedford10.pdf:Bedford\\Bedford10.pdf:PDF},
  owner = {lewan},
  sn = {0022-1341},
  tc = {0},
  creationdate = {2011.08.09},
  ut = {WOS:000280517900003},
  z9 = {0}
}

@ARTICLE{Bedford13,
  author = {Bedford, D. and Cook, J.},
  title = {Agnotology, Scientific Consensus, and the Teaching and Learning of
	Climate Change: {A} Response to {L}egates, {S}oon and {B}riggs},
  journal = {Science \& Education},
  year = {2013},
  volume = {22},
  pages = {2019--2030},
  doi = {10.1007/s11191-013-9608-3},
  file = {Bedford13.pdf:Bedford\\Bedford13.pdf:PDF},
  owner = {lewan},
  creationdate = {2013.06.04}
}

@ARTICLE{Beer00,
  author = {Beer, R. D.},
  title = {Dynamical approaches to cognitive science},
  journal = {Trends in Cognitive Sciences},
  year = {2000},
  volume = {4},
  pages = {91--99},
  date-added = {2007-08-29 10:24:45 +0100},
  date-modified = {2007-08-29 10:24:45 +0100},
  file = {Beer00.pdf:Beer\\Beer00.pdf:PDF;Beer00.pdf:Beer\\Beer00.pdf:PDF},
  local-url = {file://localhost/Users/pssaf/Documents/localtex//Papers/Beer/Beer00.pdf},
  owner = {pssaf},
  creationdate = {2006.10.27}
}

@ARTICLE{Begg92,
  author = {Begg, I. M. and Anas, A. and Farinacci, S.},
  title = {Dissociation of Processes In Belief - Source Recollection, Statement
	Familiarity, and the Illusion of Truth},
  journal = {Journal of Experimental Psychology-general},
  year = {1992},
  volume = {121},
  pages = {446--458},
  number = {4},
  month = dec,
  doi = {10.1037/0096-3445.121.4.446},
  file = {Begg92.pdf:Begg\\Begg92.pdf:PDF},
  owner = {charles},
  sn = {0096-3445},
  tc = {136},
  creationdate = {2012.11.13},
  ut = {WOS:A1992JY18600008},
  z8 = {1},
  z9 = {137},
  zb = {24}
}

@ARTICLE{Begin1996,
  author = {Begin, J. and Proulx, R.},
  title = {Categorization in unsupervised neural networks: The Eidos model},
  journal = {IEEE Transactions on Neural Networks},
  year = {1996},
  volume = {7},
  pages = {147-154},
  owner = {littld02},
  refid = {191},
  creationdate = {2008.01.25}
}

@ARTICLE{Behar1961,
  author = {Behar, I. and Bevan, W.},
  title = {The perceived duration of auditory and visual intervals: cross-modal
	comparison and interaction},
  journal = {American Journal of Psychology},
  year = {1961},
  volume = {74},
  pages = {17-26},
  owner = {littld02},
  refid = {192},
  creationdate = {2008.01.25}
}

@ARTICLE{Behseta09,
  author = {Behseta, S. and Berdyyeva, T. and Olson, C. R. and Kass, R. E.},
  title = {Bayesian Correction for Attenuation of Correlation in Multi-Trial
	Spike Count Data},
  journal = {Journal of Neurophysiology},
  year = {2009},
  volume = {101},
  pages = {2186--2193},
  file = {Behseta09.pdf:Behseta\\Behseta09.pdf:PDF},
  owner = {lewan},
  creationdate = {2010.11.01}
}

@ARTICLE{Beichl00,
  author = {Beichl, Isabel and Sullivan, Francis},
  title = {The {M}etropolis algorithm},
  journal = {Computing in Science \& Engineering},
  year = {2000},
  volume = {2},
  pages = {65--69},
  file = {Beichl00.pdf:Beichl\\Beichl00.pdf:PDF}
}

@ARTICLE{Beilock05,
  author = {Beilock, S. L. and Carr, T. H.},
  title = {When high-powered people fail: Working memory and ``Choking Under
	Pressure'' in math},
  journal = {Psychological Science},
  year = {2005},
  volume = {16},
  pages = {101-105},
  file = {Beilock05.pdf:Beilock\\Beilock05.pdf:PDF;Beilock05.pdf:Beilock\\Beilock05.pdf:PDF},
  owner = {charles},
  creationdate = {2008.07.01}
}

@ARTICLE{Bekerian80,
  author = {Bekerian, D. A. and Baddeley, A. D.},
  title = {Saturation Advertising and the Repetition Effect},
  journal = {Journal of Verbal Learning and Verbal Behavior},
  year = {1980},
  volume = {19},
  pages = {17--25},
  doi = {10.1016/S0022-5371(80)90476-4},
  file = {Bekerian80.pdf:Bekerian\\Bekerian80.pdf:PDF},
  owner = {charles},
  sn = {0022-5371},
  tc = {11},
  creationdate = {2013.02.21},
  ut = {WOS:A1980JE78300002},
  z8 = {0},
  z9 = {11},
  zb = {2}
}

@ARTICLE{Bekolay14,
  author = {Bekolay, Trevor and Bergstra, James and Hunsberger, Eric and DeWolf,
	Travis and Stewart, Terrence C and Rasmussen, Daniel and Choo, Xuan
	and Voelker, Aaron and Eliasmith, Chris},
  title = {Nengo: A Python tool for building large-scale functional brain models},
  journal = {Frontiers in Neuroinformatics},
  year = {2014},
  volume = {7},
  abstract = {Neuroscience currently lacks a comprehensive theory of how cognitive
	processes can be implemented in a biological substrate. The Neural
	Engineering Framework (NEF) proposes one such theory, but has not
	yet gathered significant empirical support, partly due to the technical
	challenge of building and simulating large-scale models with the
	NEF. Nengo is a software tool that can be used to build and simulate
	large-scale models based on the NEF; currently, it is the primary
	resource for both teaching how the NEF is used, and for doing research
	that generates specific NEF models to explain experimental data.
	Nengo 1.4, which was implemented in Java, was used to create Spaun,
	the world's largest functional brain model (Eliasmith et al., 2012).
	Simulating Spaun highlighted limitations in Nengo 1.4's ability to
	support model construction with simple syntax, to simulate large
	models quickly, and to collect large amounts of data for subsequent
	analysis. This paper describes Nengo 2.0, which is implemented in
	Python and overcomes these limitations. It uses simple and extendable
	syntax, simulates a benchmark model on the scale of Spaun 50 times
	faster than Nengo 1.4, and has a flexible mechanism for collecting
	simulation results.},
  doi = {10.3389/fninf.2013.00048},
  file = {Bekolay14.pdf:Bekolay\\Bekolay14.pdf:PDF}
}

@ARTICLE{Belk88,
  author = {Belk, R. W.},
  title = {Possessions and the extended self},
  journal = {Journal of Consumer Research},
  year = {1988},
  volume = {15},
  pages = {139--168},
  file = {Belk88.pdf:Belk\\Belk88.pdf:PDF},
  owner = {lewan},
  creationdate = {2014.09.04}
}

@Article{Bell04,
  author    = {Bell, A. H. and Fecteau, J. H. and Munoz, D. P.},
  title     = {Using auditory and visual stimuli to investigate the behavioral and neuronal consequences of reflexive covert orienting},
  year      = {2004},
  volume    = {91},
  pages     = {2172--2184},
  file      = {Bell04.pdf:Bell\\Bell04.pdf:PDF},
  groups    = {IOR, Saccades, accumulators},
  journal   = {Journal of Neurophysiology},
  owner     = {pssaf},
  creationdate = {2008.08.20},
}

@ARTICLE{Bell95,
  author = {Bell, D. E.},
  title = {Risk, Return, and Utility},
  journal = {Management Science},
  year = {1995},
  volume = {41},
  pages = {23--30},
  file = {Bell95.pdf:Bell\\Bell95.pdf:PDF},
  owner = {lewan},
  creationdate = {2012.08.28}
}

@BOOK{Bell11,
  title = {Climate of Corruption - Politics and Power Behind the Global Warming
	Hoax},
  publisher = {Greenleaf Book Group Press},
  year = {2011},
  author = {Bell, L.},
  address = {Austin, Texas},
  owner = {lewan},
  creationdate = {2012.05.06}
}

@ARTICLE{Belleville03,
  author = {Belleville, S. and Caza, N. and Peretz, I.},
  title = {A neuropsychological argument for a processing view of memory},
  journal = {Journal of Memory and Language},
  year = {2003},
  volume = {48},
  pages = {686-703},
  abstract = {This study examined the case of a brain-damaged patient, I.R., who
	exhibits the pattern of performance typical of persons with a selective
	short-term memory deficit. Part 1 reveals a dissociation in performance
	between impaired short-term memory and preserved long-term memory.
	Part 2 examines an alternative explanation of I.R.'s performance
	under a processing view of memory that rejects the notion of dual
	stores. The results indicate that the patient's performance on immediate
	serial recall of short lists was influenced by the semantic properties
	of items. In contrast, the patient did not use phonological properties.
	A similar pattern was found in supraspan tasks, in which I.R. demonstrated
	excellent recall. of lexico-semantic material, but impaired memory
	for phonological information. These data suggest that there is a
	disruption of memory for phonological features with preserved memory
	for lexico-semantic features, irrespective of the short-term/long-term
	memory distinction. (C) 2003 Elsevier Science (USA). All rights reserved.},
  comment = {SFL-1},
  date-added = {2007-08-29 10:24:45 +0100},
  date-modified = {2007-08-29 10:24:45 +0100},
  file = {Belleville03.pdf:Belleville\\Belleville03.pdf:PDF;Belleville03.pdf:Belleville\\Belleville03.pdf:PDF},
  keywords = {working memory short-term memory semantic representations phonological
	representations activation models processing view proceduralist view
	short-term-memory immediate serial-recall creating false memories
	working-memory word-length phonological similarity individual-differences
	semantic contribution selective impairment language production},
  local-url = {file://localhost/Users/pssaf/Documents/localtex//Papers/Belleville/Belleville03.pdf}
}

@ARTICLE{Belli88,
  author = {Belli, R. F.},
  title = {Color blend retrievals: Compromise memories or deliberate compromise
	responses?},
  journal = {Memory \& Cognition},
  year = {1988},
  volume = {16},
  pages = {314--326},
  file = {Belli88.pdf:Belli\\Belli88.pdf:PDF},
  owner = {lewan},
  creationdate = {2009.03.04}
}

@ARTICLE{Beloff1992,
  author = {Beloff, H.},
  title = {Mother, father and me: Our IQ},
  journal = {The Psychologist},
  year = {1992},
  pages = {309-311},
  number = {JulyMother, father and me: Our IQ},
  owner = {littld02},
  refid = {193},
  creationdate = {2008.01.25}
}

@ARTICLE{Bem1967,
  author = {D. J. Bem},
  title = {Self-perception: {A}n alternative interpretation of cognitive dissonance
	phenomena},
  journal = {Psychological Review},
  year = {1967},
  volume = {74},
  pages = {183-200},
  owner = {lewan},
  creationdate = {2008.03.04}
}

@ARTICLE{Benartzi07,
  author = {Benartzi, S. and Thaler, R. H.},
  title = {Heuristics and Biases in Retirement Savings Behavior},
  journal = {Journal of Economic Perspectives},
  year = {2007},
  volume = {21},
  pages = {81--104},
  file = {Benartzi07.pdf:Benartzi\\Benartzi07.pdf:PDF},
  owner = {lewan},
  creationdate = {2011.01.17}
}

@ARTICLE{Benavoli10,
  author = {Benavoli, Alessio and Antonucci, Alessandro},
  title = {An aggregation framework based on coherent lower previsions: Application
	to {Z}adeh’s paradox and sensor networks},
  journal = {International Journal of Approximate Reasoning},
  year = {2010},
  volume = {51},
  pages = {1014--1028},
  number = {9},
  file = {Benavoli10.pdf:Benavoli\\Benavoli10.pdf:PDF},
  publisher = {Elsevier}
}

@ARTICLE{Benbrook16,
  author = {Benbrook, Charles M.},
  title = {Trends in glyphosate herbicide use in the {U}nited {S}tates and globally},
  journal = {Environmental Sciences Europe},
  year = {2016},
  volume = {28},
  pages = {1--15},
  doi = {10.1186/s12302-016-0070-0},
  file = {Benbrook16.pdf:Benbrook\\Benbrook16.pdf:PDF}
}

@ARTICLE{Bender10,
  author = {Bender, Frida A-M and Ekman, Annica ML and Rodhe, Henning},
  title = {Response to the eruption of Mount Pinatubo in relation to climate
	sensitivity in the {CMIP3} models},
  journal = {Climate dynamics},
  year = {2010},
  volume = {35},
  pages = {875--886},
  file = {Bender10.pdf:Bender\\Bender10.pdf:PDF}
}

@ELECTRONIC{Benestad08W,
  author = {Benestad, R.},
  month = {November},
  year = {2008},
  title = {Mind the Gap!},
  url = {http://www.realclimate.org/index.php/archives/2008/11/mind-the-gap/},
  owner = {lewan},
  creationdate = {2014.03.18}
}

@Article{Benestad04,
  author   = {R.E. Benestad},
  title    = {Record-values, nonstationarity tests and extreme value distributions},
  doi      = {http://dx.doi.org/10.1016/j.gloplacha.2004.06.002},
  pages    = {11 - 26},
  volume   = {44},
  abstract = {The chance of seeing new record-values in a stationary series is described
	by a simple mathematical expression. The expected probability for
	new record-values is then used to estimate the expectation number
	for new parallel records in N independent stations at a given time.
[truncated: 7,644,910 more chars]
