# Supplementary material for: Social media sharing of low-quality news sources by political elites
Source: PNAS Nexus. 2022 Sep 22;1(4):pgac186. doi: 10.1093/pnasnexus/pgac186 (PMC7613815; doi:10.1093/pnasnexus/pgac186)
Supplement: pgac186_Supplemental_Files [file pgac186_supplemental_files.zip › PNASNEXUS-PNASNEXUS-2022-00579-T-s02.bib]

@article{chong2007theory,
  title={A theory of framing and opinion formation in competitive elite environments},
  author={Chong, Dennis and Druckman, James N},
  journal={Journal of communication},
  volume={57},
  number={1},
  pages={99--118},
  year={2007},
  publisher={Oxford University Press}
}

@article{carmichael2017elite,
  title={Elite cues, media coverage, and public concern: an integrated path analysis of public opinion on climate change, 2001--2013},
  author={Carmichael, Jason T and Brulle, Robert J},
  journal={Environmental Politics},
  volume={26},
  number={2},
  pages={232--252},
  year={2017},
  publisher={Taylor \& Francis}
}

@article{merkley2018party,
  title={Party elites or manufactured doubt? The informational context of climate change polarization},
  author={Merkley, Eric and Stecula, Dominik A},
  journal={Science Communication},
  volume={40},
  number={2},
  pages={258--274},
  year={2018},
  publisher={SAGE Publications Sage CA: Los Angeles, CA}
}

@article{lewandowsky2020using,
  title={Using the president’s tweets to understand political diversion in the age of social media},
  author={Lewandowsky, Stephan and Jetter, Michael and Ecker, Ullrich KH},
  journal={Nature communications},
  volume={11},
  number={1},
  pages={1--12},
  year={2020},
  publisher={Nature Publishing Group}
}

@article{axelrod2021preventing,
  title={Preventing extreme polarization of political attitudes},
  author={Axelrod, Robert and Daymude, Joshua J and Forrest, Stephanie},
  journal={Proceedings of the National Academy of Sciences},
  volume={118},
  number={50},
  year={2021},
  publisher={National Acad Sciences}
}

@article{mosleh2021falsehood,
  title={Falsehood in, falsehood out: A tool for measuring exposure to elite misinformation on Twitter},
  author={Mosleh, Mohsen and Rand, David},
  year={2021},
  journal={PsyArXiv}
}

@article{grinberg2019fake,
  title={Fake news on Twitter during the 2016 US presidential election},
  author={Grinberg, Nir and Joseph, Kenneth and Friedland, Lisa and Swire-Thompson, Briony and Lazer, David},
  journal={Science},
  volume={363},
  number={6425},
  pages={374--378},
  year={2019},
  publisher={American Association for the Advancement of Science}
}

@article{pennycook2021shifting,
  title={Shifting attention to accuracy can reduce misinformation online},
  author={Pennycook, Gordon and Epstein, Ziv and Mosleh, Mohsen and Arechar, Antonio A and Eckles, Dean and Rand, David G},
  journal={Nature},
  volume={592},
  number={7855},
  pages={590--595},
  year={2021},
  publisher={Nature Publishing Group}
}

@misc{newsguard2022,
  title={Rating process and criteria},
  author={NewsGuard, Inc.},
  year={2020},
  howpublished={Internet Archive, \url{https://web.archive.org/web/20200630151704/https://www.newsguardtech.com/ratings/rating-process-criteria/}},
  note={Accessed: 2022-04-20}
}

@misc{govtrack2022,
  title={GovTrack.us - Tracking the United States Congress},
  author={GovTrack.us},
  year={2022},
  howpublished={\url{https://www.govtrack.us/}},
  note={Accessed: 2022-04-20}
}

@article{van2020twitter,
  title={The Twitter parliamentarian database: Analyzing Twitter politics across 26 countries},
  author={van Vliet, Livia and T{\"o}rnberg, Petter and Uitermark, Justus},
  journal={PLoS one},
  volume={15},
  number={9},
  pages={e0237073},
  year={2020},
  publisher={Public Library of Science San Francisco, CA USA}
}

@article{bhadani2022political,
  title={Political audience diversity and news reliability in algorithmic ranking},
  author={Bhadani, Saumya and Yamaya, Shun and Flammini, Alessandro and Menczer, Filippo and Ciampaglia, Giovanni Luca and Nyhan, Brendan},
  journal={Nature Human Behaviour},
  pages={1--11},
  year={2022},
  publisher={Nature Publishing Group}
}


@ARTICLE{Osmundsen2021-gn,
  title     = "Partisan Polarization Is the Primary Psychological Motivation
               behind Political Fake News Sharing on Twitter",
  author    = "Osmundsen, Mathias and Bor, Alexander and Vahlstrup, Peter
               Bjerregaard and Bechmann, Anja and Petersen, Michael Bang",
  abstract  = "The rise of ``fake news'' is a major concern in contemporary
               Western democracies. Yet, research on the psychological
               motivations behind the spread of political fake news on social
               media is surprisingly limited. Are citizens who share fake news
               ignorant and lazy? Are they fueled by sinister motives, seeking
               to disrupt the social status quo? Or do they seek to attack
               partisan opponents in an increasingly polarized political
               environment? This article is the first to test these competing
               hypotheses based on a careful mapping of psychological profiles
               of over 2,300 American Twitter users linked to behavioral
               sharing data and sentiment analyses of more than 500,000 news
               story headlines. The findings contradict the ignorance
               perspective but provide some support for the disruption
               perspective and strong support for the partisan polarization
               perspective. Thus, individuals who report hating their political
               opponents are the most likely to share political fake news and
               selectively share content that is useful for derogating these
               opponents. Overall, our findings show that fake news sharing is
               fueled by the same psychological motivations that drive other
               forms of partisan behavior, including sharing partisan news from
               traditional and credible news sources.",
  journal   = "Am. Polit. Sci. Rev.",
  publisher = "Cambridge University Press",
  volume    =  115,
  number    =  3,
  pages     = "999--1015",
  month     =  aug,
  year      =  2021
}


@ARTICLE{Huszar2022-aa,
  title   = "Algorithmic amplification of politics on Twitter",
  author  = "Husz{\'a}r, Ferenc and Ktena, Sofia Ira and O'Brien, Conor and
             Belli, Luca and Schlaikjer, Andrew and Hardt, Moritz",
  journal = "Proceedings of the National Academy of Sciences",
  volume  =  119,
  number  =  1,
  year    =  2022
}


@ARTICLE{Rathje2021-fn,
  title    = "Out-group animosity drives engagement on social media",
  author   = "Rathje, Steve and Van Bavel, Jay J and van der Linden, Sander",
  abstract = "There has been growing concern about the role social media plays
              in political polarization. We investigated whether out-group
              animosity was particularly successful at generating engagement on
              two of the largest social media platforms: Facebook and Twitter.
              Analyzing posts from news media accounts and US congressional
              members (n = 2,730,215), we found that posts about the political
              out-group were shared or retweeted about twice as often as posts
              about the in-group. Each individual term referring to the
              political out-group increased the odds of a social media post
              being shared by 67\%. Out-group language consistently emerged as
              the strongest predictor of shares and retweets: the average
              effect size of out-group language was about 4.8 times as strong
              as that of negative affect language and about 6.7 times as strong
              as that of moral-emotional language-both established predictors
              of social media engagement. Language about the out-group was a
              very strong predictor of ``angry'' reactions (the most popular
              reactions across all datasets), and language about the in-group
              was a strong predictor of ``love'' reactions, reflecting in-group
              favoritism and out-group derogation. This out-group effect was
              not moderated by political orientation or social media platform,
              but stronger effects were found among political leaders than
              among news media accounts. In sum, out-group language is the
              strongest predictor of social media engagement across all
              relevant predictors measured, suggesting that social media may be
              creating perverse incentives for content expressing out-group
              animosity.",
  journal  = "Proc. Natl. Acad. Sci. U. S. A.",
  volume   =  118,
  number   =  26,
  month    =  jun,
  year     =  2021,
  keywords = "intergroup; out-group; polarization; social identity; social
              media",
  language = "en"
}
