# Supplementary material for: Social media sharing of low-quality news sources by political elites
Source: PNAS Nexus. 2022 Sep 22;1(4):pgac186. doi: 10.1093/pnasnexus/pgac186 (PMC7613815; doi:10.1093/pnasnexus/pgac186)
Supplement: pgac186_Supplemental_Files [file pgac186_supplemental_files.zip › PNASNEXUS-PNASNEXUS-2022-00579-T-s09.bbl]

\begin{thebibliography}{10}

\bibitem{chong2007theory}
D Chong, JN Druckman, A theory of framing and opinion formation in competitive
  elite environments.
\newblock {\em\protect\JournalTitle{Journal of communication}} \textbf{57},
  99--118 (2007).

\bibitem{carmichael2017elite}
JT Carmichael, RJ Brulle, Elite cues, media coverage, and public concern: an
  integrated path analysis of public opinion on climate change, 2001--2013.
\newblock {\em\protect\JournalTitle{Environmental Politics}} \textbf{26},
  232--252 (2017).

\bibitem{merkley2018party}
E Merkley, DA Stecula, Party elites or manufactured doubt? the informational
  context of climate change polarization.
\newblock {\em\protect\JournalTitle{Science Communication}} \textbf{40},
  258--274 (2018).

\bibitem{lewandowsky2020using}
S Lewandowsky, M Jetter, UK Ecker, Using the president’s tweets to understand
  political diversion in the age of social media.
\newblock {\em\protect\JournalTitle{Nature communications}} \textbf{11}, 1--12
  (2020).

\bibitem{mosleh2021falsehood}
M Mosleh, D Rand, Falsehood in, falsehood out: A tool for measuring exposure to
  elite misinformation on twitter.
\newblock {\em\protect\JournalTitle{PsyArXiv}} (2021).

\bibitem{grinberg2019fake}
N Grinberg, K Joseph, L Friedland, B Swire-Thompson, D Lazer, Fake news on
  twitter during the 2016 us presidential election.
\newblock {\em\protect\JournalTitle{Science}} \textbf{363}, 374--378 (2019).

\bibitem{pennycook2021shifting}
G Pennycook, et~al., Shifting attention to accuracy can reduce misinformation
  online.
\newblock {\em\protect\JournalTitle{Nature}} \textbf{592}, 590--595 (2021).

\bibitem{newsguard2022}
I NewsGuard, Rating process and criteria (Internet Archive,
  \url{https://web.archive.org/web/20200630151704/https://www.newsguardtech.com/ratings/rating-process-criteria/})
  (2020) Accessed: 2022-04-20.

\bibitem{govtrack2022}
GovTrack.us, Govtrack.us - tracking the united states congress
  (\url{https://www.govtrack.us/}) (2022) Accessed: 2022-04-20.

\bibitem{Guess20a}
AM Guess, B Nyhan, J Reifler, Exposure to untrustworthy websites in the 2016
  {U.S.} election.
\newblock {\em\protect\JournalTitle{Nature Human Behavior}} \textbf{4},
  472--480 (2020).

\bibitem{Guess19}
AM Guess, J Nagler, J Tucker, Less than you think: Prevalence and predictors of
  fake news dissemination on {F}acebook.
\newblock {\em\protect\JournalTitle{Science Advances}} \textbf{5}, eaau4586
  (2019).

\bibitem{Rathje2021-fn}
S Rathje, JJ Van~Bavel, S van~der Linden, Out-group animosity drives engagement
  on social media.
\newblock {\em\protect\JournalTitle{Proc. Natl. Acad. Sci. U. S. A.}}
  \textbf{118} (2021).

\bibitem{Osmundsen2021-gn}
M Osmundsen, A Bor, PB Vahlstrup, A Bechmann, MB Petersen, Partisan
  polarization is the primary psychological motivation behind political fake
  news sharing on twitter.
\newblock {\em\protect\JournalTitle{Am. Polit. Sci. Rev.}} \textbf{115},
  999--1015 (2021).

\bibitem{Huszar2022-aa}
F Husz{\'a}r, et~al., Algorithmic amplification of politics on twitter.
\newblock {\em\protect\JournalTitle{Proceedings of the National Academy of
  Sciences}} \textbf{119} (2022).

\bibitem{van2020twitter}
L van Vliet, P T{\"o}rnberg, J Uitermark, The twitter parliamentarian database:
  Analyzing twitter politics across 26 countries.
\newblock {\em\protect\JournalTitle{PLoS one}} \textbf{15}, e0237073 (2020).

\bibitem{bhadani2022political}
S Bhadani, et~al., Political audience diversity and news reliability in
  algorithmic ranking.
\newblock {\em\protect\JournalTitle{Nature Human Behaviour}} pp. 1--11 (2022).

\end{thebibliography}
